# Supplementary material for: CyuR is a dual regulator for L-cysteine dependent antimicrobial resistance in Escherichia coli
Source: Commun Biol. 2024 Sep 17;7:1160. doi: 10.1038/s42003-024-06831-0 (PMC11408624; doi:10.1038/s42003-024-06831-0)
Supplement: Supplementary file 3 — Supplementary Data 1 [file 42003_2024_6831_MOESM3_ESM.xlsx]

## Sheet: Fig 1A
Fig 1A
	GN02007+Cys R1	GN02007+Cys R2	GN02007 R1	GN02007 R2	GN02094+Cys R1	GN02094+Cys R2	GN02094 R1	GN02094 R2	GN02148+Cys R1	GN02148+Cys R2	GN02148 R1	GN02148 R2	W+Cys R1	W+Cys R2	W R1	W R2
0	12.7405	12.9927	31.5358	40.9124	10.9745	12.6564	34.7735	43.183	12.362	15.2213	10.9745	10.9745	10.9745	10.9745	10.9745	10.9745
0.25	13.8757	14.6747	31.6199	40.9124	13.7917	16.3986	31.9563	43.183	17.4078	18.7953	10.9745	10.9745	10.9745	13.3291	10.9745	10.9745
0.5	10.9745	16.2304	27.1208	40.9124	10.9745	14.2121	42.5102	43.183	10.9745	16.8191	10.9745	10.9745	10.9745	13.5814	10.9745	10.9745
0.75	11.1847	17.0293	29.1811	39.651	12.2779	13.4132	33.2177	45.2854	14.128	14.8008	10.9745	10.9745	10.9745	10.9745	10.9745	10.9745
1	10.9745	14.2121	32.5449	38.9362	10.9745	13.6655	33.3438	54.62	10.9745	14.4644	10.9745	10.9745	10.9745	10.9745	10.9745	10.9745
1.25	12.1518	16.5668	31.8301	40.534	10.9745	15.2213	35.8247	46.715	10.9745	14.7588	10.9745	10.9745	10.9745	10.9745	10.9745	10.9745
1.5	10.9745	21.6125	32.7972	42.8046	10.9745	20.6875	29.6857	46.5468	11.437	18.8794	10.9745	10.9745	10.9745	12.6143	10.9745	10.9745
1.75	14.1701	14.9269	35.9508	40.3238	11.1426	12.4461	37.2122	49.1117	10.9745	13.0768	10.9745	10.9745	10.9745	10.9745	10.9745	10.9745
2	18.543	22.9581	35.4042	39.2305	11.1426	16.6089	42.0898	45.1593	12.7825	16.6509	10.9745	10.9745	10.9745	16.3566	10.9745	10.9745
2.25	20.267	26.1116	40.6601	42.4262	13.7076	16.5668	43.7296	47.4719	15.8099	18.3749	10.9745	10.9745	10.9745	10.9745	10.9745	10.9745
2.5	21.2341	29.98	40.9124	46.7991	10.9745	16.1043	45.2013	54.7461	13.4973	19.9306	10.9745	12.7405	10.9745	14.6747	10.9745	10.9745
2.75	32.0404	37.044	46.2525	50.5834	19.0476	22.4955	59.9601	56.2178	23.2103	23.6729	10.9745	10.9745	14.086	22.7478	10.9745	10.9745
3	43.2671	44.3603	52.3074	51.0039	27.3731	31.2835	64.4171	59.7498	25.1445	29.4334	10.9745	10.9745	18.7533	22.0751	10.9745	10.9745
3.25	56.8485	57.311	69.7151	54.62	33.8064	36.7918	67.9491	70.7663	32.7552	36.7918	10.9745	15.1372	18.6271	25.9014	10.9745	10.9745
3.5	80.3952	83.675	111.595	61.9783	45.6638	45.9161	87.4172	73.8358	40.534	41.5432	10.9745	16.4827	29.98	32.7552	10.9745	10.9745
3.75	110.585	117.061	144.013	71.6073	52.6858	54.8723	99.1065	75.5598	53.0222	56.2599	10.9745	14.7588	41.9636	44.066	10.9745	10.9745
4	152.129	157.595	168.611	112.73	72.5323	75.8541	122.653	102.638	73.7097	82.2453	10.9745	11.3529	57.6474	58.152	10.9745	10.9745
4.25	181.646	182.992	196.447	152.129	88.8889	90.4026	137.959	113.571	101.167	106.633	10.9745	10.9745	74.6347	81.5305	10.9745	10.9745
4.5	202.292	207.884	203.175	173.111	108.778	114.79	158.352	130.18	109.408	129.044	10.9745	20.7716	97.803	118.154	10.9745	10.9745
4.75	223.357	225.754	216.335	198.675	138.253	139.262	179.039	138.631	136.781	156.796	10.9745	20.7295	137.202	159.445	10.9745	10.9745
5	236.014	239.336	223.526	203.763	161.589	164.533	191.948	159.613	162.388	179.376	10.9745	14.6747	172.48	202.628	10.9745	10.9745
5.25	247.913	249.721	234.71	216.42	187.617	198.255	205.067	179.922	184.758	202.628	10.9745	16.4827	213.644	239.209	10.9745	10.9745
5.5	260.233	262.168	242.826	228.487	208.01	217.008	211.752	194.807	199.685	224.451	10.9745	19.5101	246.946	269.232	10.9745	10.9745
5.75	269.652	270.241	247.451	236.981	226.385	234.332	218.438	208.346	216.125	237.107	10.9745	30.2323	270.493	284.747	10.9745	10.9745
6	277.473	279.702	250.478	243.961	241.901	249.217	226.343	214.275	230.632	247.325	10.9745	31.7881	284.957	299.38	10.9745	10.9745
6.25	282.477	285.084	255.608	253.38	252.454	259.519	233.617	223.526	242.321	259.519	10.9745	29.8539	294.04	301.314	10.9745	10.9745
6.5	290.634	290.76	253.632	255.608	261.873	271.796	235.467	228.067	252.034	267.97	10.9745	26.1116	299.338	302.996	10.9745	10.9745
6.75	293.451	293.661	262.588	262.041	268.769	277.767	241.816	237.233	261.074	277.179	10.9745	27.331	300.515	304.005	10.9745	10.9745
7	296.1	300.515	262.672	265.615	277.557	282.224	246.82	236.56	269.063	280.038	10.9745	30.2744	301.314	310.354	10.9745	10.9745
7.25	300.01	303.837	266.036	273.058	283.023	289.204	253.758	244.423	274.067	286.555	10.9745	31.8301	303.374	307.705	10.9745	10.9745
7.5	306.107	306.107	267.297	271.712	290.676	300.053	252.791	249.469	281.005	296.058	11.6472	28.6345	304.005	309.639	10.9745	10.9745
7.75	309.682	310.859	270.031	274.656	294.418	303.5	259.35	254.431	284.705	298.034	10.9745	28.6765	308.168	310.27	10.9745	10.9745
8	308.084	312.919	274.445	276.296	300.557	305.771	261.747	260.191	288.153	300.347	10.9745	35.8667	305.14	311.195	10.9745	10.9745
8.25	311.7	313.55	276.38	278.903	304.93	313.844	262.168	265.447	295.764	306.864	10.9745	27.289	311.111	313.298	10.9745	10.9745
8.5	314.055	314.181	277.473	283.486	311.994	317.923	264.144	265.279	299.758	308.63	10.9745	31.6199	307.873	311.616	10.9745	10.9745
8.75	316.073	317.292	276.842	284.495	315.022	321.287	272.427	269.147	302.029	311.784	13.4553	49.1538	311.069	313.045	10.9745	10.9745
9	315.778	318.343	281.005	284.579	316.367	322.969	271.25	271.67	305.981	314.096	16.1463	45.9582	310.901	316.661	10.9745	11.2267
9.25	317.923	320.53	283.107	284.747	319.353	324.735	272.133	278.861	308.084	316.619	10.9745	58.6986	311.7	314.223	10.9745	10.9745
9.5	318.974	321.833	281.383	283.822	320.74	326.837	275.244	274.403	309.597	315.947	20.1829	69.9254	312.204	314.349	10.9745	10.9745
9.75	320.362	321.917	284.159	288.153	323.095	326.921	273.941	279.702	309.471	316.704	19.4681	96.3313	314.475	316.451	10.9745	10.9745
10	319.899	320.53	285.42	292.988	321.791	328.813	279.659	280.164	311.321	318.301	33.3438	146.032	315.358	316.409	10.9745	10.9745
10.25	322.506	323.179	285.967	292.19	319.184	326.501	279.113	279.996	307.453	318.89	35.5724	171.176	312.625	317.292	10.9745	10.9745
10.5	320.025	321.287	286.934	294.418	322.086	326.248	280.584	281.804	310.48	316.451	68.3696	191.738	316.451	317.628	10.9745	10.9745
10.75	322.674	322.926	287.775	294.04	321.371	327.341	283.107	283.276	308.756	318.175	111.553	198.255	315.064	316.998	10.9745	12.0256
11	320.446	322.464	289.961	296.058	322.464	328.435	288.111	285.756	310.48	317.46	142.836	211.963	314.643	319.353	10.9745	10.9745
11.25	322.885	324.272	289.246	297.067	322.506	331.504	286.808	286.219	309.093	316.325	160.875	216.882	315.947	320.067	10.9745	11.0586
11.5	320.404	323.011	291.433	298.202	323.137	325.407	288.405	288.279	311.7	318.133	182.025	226.763	315.232	319.016	10.9745	12.4882
11.75	321.791	321.791	293.199	302.029	320.95	325.66	288.658	286.85	311.363	316.83	198.633	233.407	315.778	317.04	10.9745	13.8337
12	321.497	324.356	292.988	298.959	320.446	326.038	286.639	289.372	310.985	317.923	210.491	238.663	319.142	320.614	10.9745	10.9745
12.25	322.548	323.725	295.343	303.332	323.011	326.374	288.363	290.045	309.639	319.731	218.228	249.595	318.68	321.623	10.9745	10.9745
12.5	318.974	321.749	297.32	301.945	321.371	327.636	293.661	295.89	310.228	316.115	221.171	248.796	317.755	321.833	10.9745	11.6472
12.75	321.455	323.305	296.437	303.711	322.926	326.164	290.255	296.773	313.76	318.049	229.37	254.851	317.628	319.899	10.9745	11.5211
13	321.875	322.59	298.329	306.864	323.305	327.93	288.069	300.053	311.069	319.394	234.752	250.31	319.1	322.17	10.9745	10.9745
13.25	320.572	322.464	297.824	308.336	323.725	328.309	295.68	302.659	311.321	318.596	237.99	255.188	317.544	320.95	10.9745	11.2688
13.5	324.819	325.87	298.202	306.57	320.782	328.183	290.255	299.212	314.265	319.184	243.751	256.827	316.914	320.908	10.9745	13.9178
13.75	322.926	323.725	298.329	307.117	324.777	325.828	295.596	303.795	311.952	318.764	249.343	260.107	318.68	320.109	10.9745	12.8246
14	320.866	324.398	298.287	308.925	322.674	328.855	293.619	304.257	312.204	319.857	251.95	260.948	317.797	319.521	10.9745	12.9927
14.25	325.66	325.828	297.025	307.873	322.17	329.023	292.988	307.033	312.583	319.773	254.094	266.33	320.109	321.833	10.9745	12.6143
14.5	321.833	322.17	301.146	307.201	323.389	328.435	296.226	305.939	310.943	322.043	254.977	268.685	317.292	321.959	10.9745	11.8995
14.75	322.38	324.861	300.767	309.513	324.608	328.014	295.049	302.954	313.003	319.268	260.99	268.433	319.689	322.8	10.9745	14.1701
15	321.076	323.179	299.758	311.616	322.674	328.014	293.157	309.345	308.672	320.109	258.257	269.652	318.89	319.941	10.9745	11.6893
15.25	322.296	323.221	301.188	313.087	321.917	328.183	299.254	307.369	310.186	318.596	261.579	273.815	317.965	320.446	10.9745	15.4315
15.5	320.656	322.338	302.071	308.841	322.926	330.663	293.619	307.873	309.808	317.797	259.771	269.736	317.587	321.076	10.9745	14.8428
15.75	323.599	324.398	304.846	312.373	326.164	329.444	302.786	307.789	313.466	319.647	266.372	271.67	318.091	321.455	10.9745	16.9873
16	322.128	324.104	303.29	311.91	324.23	328.477	301.062	309.093	309.808	319.016	268.643	273.52	318.217	322.464	10.9745	14.0439
16.25	322.716	323.725	305.561	310.691	322.422	328.519	294.712	312.078	313.129	320.151	271.376	276.926	319.857	323.179	10.9745	14.2121
16.5	323.263	327.341	305.14	312.541	324.903	328.267	297.32	310.691	310.691	317.965	268.222	278.062	317.376	321.245	10.9745	13.7917
16.75	324.356	329.15	306.654	314.223	323.599	329.276	301.65	311.153	315.989	321.287	273.394	279.155	319.731	323.095	10.9745	14.8008
17	324.356	324.566	305.813	316.914	320.908	325.66	300.263	313.087	312.961	317.923	271.25	275.539	319.184	319.647	10.9745	14.128
17.25	322.842	325.66	307.663	317.334	323.557	327.131	297.151	313.844	312.583	319.941	272.217	282.813	317.839	322.38	10.9745	13.4973
17.5	323.347	326.501	308.21	316.745	322.8	327.047	295.68	314.559	313.087	320.656	278.23	282.813	319.1	324.903	10.9745	14.2962
17.75	322.842	326.248	306.99	317.292	326.248	328.267	300.978	315.106	311.153	320.109	278.104	279.617	319.941	322.212	10.9745	11.2267
18	325.239	327.005	307.285	315.274	325.534	327.341	295.722	313.045	314.307	319.647	277.389	285.967	317.376	322.002	10.9745	13.7496
18.25	325.407	325.449	314.012	316.998	325.575	327.426	303.248	316.367	312.709	319.983	278.692	284.705	319.899	323.095	10.9745	13.0348
18.5	322.885	326.416	308.756	315.863	327.047	328.393	302.954	313.382	311.784	318.932	279.575	283.276	323.095	324.314	10.9745	14.5906
18.75	322.128	324.945	308.967	318.722	326.921	330.243	303.837	317.124	313.214	319.1	282.687	289.709	319.857	322.464	10.9745	12.8246
19	323.978	325.365	308.967	316.493	325.534	328.224	301.146	314.517	313.003	320.782	283.107	284.074	318.89	321.203	10.9745	14.4644
19.25	323.347	324.188	310.396	320.446	326.164	328.813	303.416	317.502	309.766	316.409	280.374	288.742	320.362	320.572	10.9745	15.5156
19.5	323.431	326.753	308.042	319.479	328.014	329.318	306.612	321.287	312.036	319.563	283.738	290.634	319.941	322.969	10.9745	12.6564
19.75	324.104	326.248	307.916	319.521	326.122	328.771	306.023	316.998	312.877	319.773	283.36	285.672	323.389	324.566	10.9745	13.0768
20	323.011	324.861	310.733	319.1	324.356	327.594	307.831	318.974	309.85	318.343	287.733	288.069	321.497	321.917	10.9745	12.32
20.25	325.534	326.921	310.733	318.848	322.043	328.561	304.215	322.17	311.405	319.353	288.489	286.513	322.59	322.8	10.9745	12.8246
20.5	324.02	324.104	310.817	323.473	323.894	329.444	306.276	320.446	310.691	316.956	284.831	290.55	320.95	322.926	10.9745	10.9745
20.75	323.683	325.786	310.901	323.347	326.879	332.85	306.78	320.32	312.625	319.689	285.882	288.531	322.506	324.861	10.9745	13.9178
21	322.926	330.411	309.976	322.716	326.332	329.234	301.903	319.731	312.583	316.788	290.592	288.994	319.857	327.257	10.9745	13.4132
21.25	322.758	327.005	308.336	321.413	328.14	333.733	299.632	320.067	311.616	319.857	288.658	289.709	318.638	323.978	10.9745	11.3529
21.5	325.912	326.164	310.102	323.137	327.005	331.883	306.276	319.605	313.634	319.773	286.934	292.652	319.857	323.894	10.9745	10.9745
21.75	323.978	327.257	311.237	324.062	326.08	329.78	300.305	321.413	311.616	319.983	288.447	289.793	319.394	324.398	10.9745	11.5211
22	326.248	328.014	310.018	322.422	323.347	328.855	303.248	327.426	314.012	320.193	290.844	288.279	323.137	324.104	10.9745	12.9087
22.25	323.81	327.005	310.859	325.197	324.987	330.369	309.471	321.287	313.382	321.833	290.129	290.718	322.674	324.608	10.9745	10.9745
22.5	324.608	327.93	310.859	323.599	326.459	330.369	302.954	322.59	314.433	323.179	294.628	291.727	322.338	324.735	10.9745	10.9745
22.75	326.332	327.089	311.363	323.221	326.416	330.243	302.87	322.842	313.424	318.638	290.97	291.517	320.151	326.921	10.9745	12.7405
23	323.894	328.351	310.691	322.506	327.005	331.799	301.987	321.329	314.139	321.917	294.586	297.151	321.287	325.239	10.9745	10.9745
23.25	326.543	328.813	313.802	322.674	324.608	330.958	305.729	322.548	313.424	319.899	293.283	293.787	323.011	325.029	10.9745	15.3054
23.5	325.786	327.005	311.826	321.959	325.281	330.033	303.669	320.782	313.214	318.133	293.619	297.361	321.413	324.188	10.9745	11.6052
23.75	324.987	326.332	314.938	325.029	326.206	333.312	302.323	322.422	312.457	319.142	294.208	293.367	321.623	325.407	10.9745	11.5211
24	325.534	329.906	313.634	324.482	324.314	330.159	304.005	321.539	311.7	318.974	293.872	295.427	322.674	323.725	10.9745	11.2267
24.25	326.795	327.552	313.255	323.599	327.384	330.495	301.776	321.791	312.919	320.908	298.16	294.376	322.8	325.239	10.9745	10.9745
24.5	326.248	327.468	315.863	327.215	327.089	330.832	305.519	326.206	313.129	319.226	297.824	297.151	325.029	327.215	10.9745	10.9745
24.75	324.692	327.047	313.928	326.08	324.314	330.916	304.299	322.842	313.255	319.521	295.133	298.455	323.936	324.104	10.9745	10.9745
25	326.963	327.089	313.55	322.632	324.104	331.336	304.005	321.539	314.727	320.656	295.806	298.497	324.566	327.089	10.9745	10.9745
25.25	323.473	328.687	313.97	325.239	325.491	330.789	311.363	324.062	314.517	322.464	298.791	296.1	322.8	325.744	10.9745	10.9745
25.5	325.155	327.257	315.358	325.87	322.464	332.303	309.85	322.38	312.541	320.277	299.758	297.025	323.473	325.828	10.9745	10.9745
25.75	326.669	329.276	314.727	325.365	326.795	330.873	304.594	322.254	316.325	320.572	300.515	300.431	323.683	324.903	10.9745	10.9745
26	327.594	327.846	316.872	326.501	326.501	331.126	304.384	323.011	314.223	321.455	299.758	301.062	325.155	326.122	10.9745	10.9745
26.25	327.215	328.603	312.961	325.407	325.87	328.981	303.837	321.076	315.484	320.572	293.325	301.987	325.155	325.239	10.9745	13.203
26.5	325.407	326.585	314.895	327.468	325.702	330.453	301.692	322.716	313.34	320.866	300.389	299.969	324.608	324.651	10.9745	11.1426
26.75	325.912	326.753	315.736	326.29	327.257	329.654	304.888	322.59	314.938	321.581	301.146	296.731	326.164	326.585	10.9745	10.9745
27	325.239	326.416	314.012	325.239	322.969	330.285	304.173	323.936	313.298	319.268	299.758	301.566	323.137	326.248	10.9745	10.9745
27.25	326.753	328.056	316.872	326.711	326.038	328.813	304.594	325.491	313.255	320.151	300.389	301.524	324.482	325.702	10.9745	10.9745
27.5	326.459	326.837	314.895	326.038	325.66	328.603	305.855	324.987	313.592	322.842	299.001	303.374	322.716	327.426	10.9745	10.9745
27.75	329.108	329.276	314.475	326.669	325.155	329.402	313.045	324.735	312.541	320.404	302.407	303.164	325.912	327.468	10.9745	12.4041
28	325.66	328.183	315.736	327.468	324.777	328.098	305.182	324.524	315.316	321.623	302.449	302.155	326.501	327.047	10.9745	10.9745
28.25	327.51	329.15	314.391	326.921	325.954	329.864	306.738	326.29	315.905	320.782	296.941	304.131	325.66	326.921	10.9745	10.9745
28.5	328.224	328.603	315.358	327.089	326.416	328.183	304.636	325.029	314.685	321.665	300.809	306.192	325.575	325.786	10.9745	10.9745
28.75	328.267	329.906	313.255	325.996	326.08	331.084	302.029	324.104	313.97	322.38	302.197	300.01	326.501	328.098	10.9745	10.9745
29	325.87	328.771	315.316	326.963	323.978	330.495	305.477	324.188	315.863	322.842	299.38	305.813	323.221	328.561	10.9745	10.9745
29.25	327.257	327.762	314.559	325.912	326.206	327.005	302.197	325.281	314.938	321.581	300.978	304.215	327.257	330.747	10.9745	10.9745
29.5	327.846	328.645	315.568	325.702	326.164	331.084	304.047	324.608	315.4	321.161	303.585	303.5	326.332	329.99	10.9745	14.4644
29.75	326.248	328.435	313.718	325.702	327.552	330.243	303.164	326.459	314.769	320.067	300.347	306.149	324.861	327.3	10.9745	11.8154
30	325.449	327.552	314.643	329.023	325.575	331.504	304.594	323.683	313.55	321.791	301.44	309.513	325.575	327.173	10.9745	10.9745
30.25	329.612	330.495	314.895	325.365	325.365	330.537	304.594	325.491	313.214	323.011	303.206	304.299	325.491	327.804	10.9745	10.9745
30.5	326.669	327.089	315.4	325.323	326.248	329.949	310.018	325.87	314.181	321.245	305.897	305.771	324.398	326.332	10.9745	10.9745
30.75	326.122	327.257	316.535	325.66	324.356	328.056	305.519	326.585	313.886	320.782	301.987	303.206	326.164	328.056	10.9745	10.9745
31	328.729	331.294	314.769	325.954	326.374	332.051	305.435	325.575	317.965	322.17	304.846	308.042	326.543	328.14	10.9745	10.9745
31.25	327.888	328.183	315.947	326.585	325.744	333.522	310.228	322.716	316.409	321.455	302.071	304.762	325.365	327.005	10.9745	10.9745
31.5	327.173	328.813	316.704	326.332	324.356	333.481	312.457	327.173	312.541	321.118	303.122	310.943	326.501	328.014	10.9745	10.9745
31.75	325.954	328.309	316.872	327.468	327.51	331.757	305.056	328.224	317.04	323.011	302.744	308.294	325.155	328.603	10.9745	10.9745
32	325.87	330.159	316.535	324.692	326.879	328.981	311.658	323.725	316.157	323.683	303.458	304.846	324.777	330.747	10.9745	10.9745
32.25	326.837	327.594	313.928	327.257	325.323	331.925	312.288	328.561	313.171	320.362	301.524	303.753	326.753	328.183	10.9745	13.1609
32.5	329.949	330.916	315.568	326.921	328.14	330.075	311.447	327.047	315.274	323.557	302.407	305.267	326.879	327.846	10.9745	10.9745
32.75	326.374	329.234	315.61	327.93	326.122	329.696	308.672	328.14	311.994	320.95	305.308	306.99	327.762	329.444	10.9745	12.362
33	326.501	327.846	315.905	325.954	330.832	330.916	304.299	325.491	314.895	323.305	304.089	304.888	328.056	329.654	10.9745	10.9745
33.25	327.384	327.846	314.307	327.426	327.426	333.481	313.718	326.29	316.745	320.95	300.557	308.294	326.753	329.192	10.9745	12.0677
33.5	325.996	328.098	315.652	326.29	327.804	332.135	310.817	325.155	316.115	321.497	304.888	309.009	324.945	325.618	10.9745	10.9745
33.75	328.014	328.813	315.905	326.753	328.351	331.799	305.182	326.164	316.704	322.086	303.669	305.897	326.627	328.645	10.9745	12.4882
34	325.323	326.879	316.325	326.837	327.426	330.201	313.508	325.491	314.643	323.389	301.819	310.144	325.491	328.981	10.9745	10.9745
34.25	327.846	328.014	319.437	328.645	327.173	331.967	313.844	327.552	315.778	320.95	305.224	308.925	328.098	330.789	10.9745	12.2359
34.5	329.906	330.201	316.493	327.384	325.071	330.201	312.961	326.669	316.788	321.791	306.612	307.916	328.056	328.519	10.9745	12.1097
34.75	327.846	329.57	320.025	327.636	325.071	331.168	314.012	328.224	314.181	321.034	304.51	305.435	327.846	328.729	10.9745	11.5631
35	326.332	327.047	316.493	326.332	325.534	328.014	315.358	326.837	315.316	321.791	303.29	308.798	326.669	326.795	10.9745	10.9745
35.25	326.795	327.762	318.259	326.501	326.921	328.855	312.961	333.186	314.475	321.917	303.711	306.444	327.426	328.309	10.9745	10.9745
35.5	327.215	327.215	320.614	328.014	325.407	330.873	312.751	332.471	316.493	320.193	305.308	310.396	328.855	330.033	10.9745	10.9745
35.75	328.14	329.065	318.596	327.468	324.651	329.738	314.938	333.522	315.19	323.179	306.99	307.916	329.065	329.15	10.9745	10.9745
36	327.594	329.57	318.68	327.846	327.594	330.663	316.872	333.985	315.232	321.749	303.669	308.294	326.795	328.687	10.9745	10.9745
36.25	326.753	329.065	317.628	333.144	326.963	329.57	313.802	333.607	315.106	322.674	303.164	315.442	326.08	329.822	10.9745	10.9745
36.5	326.921	328.435	320.32	331.126	322.506	331.336	317.208	334.363	316.073	324.314	306.486	310.901	327.215	330.243	10.9745	15.6418
36.75	325.534	327.384	321.287	328.183	326.711	330.579	314.391	332.639	317.418	325.323	308.925	311.7	326.08	329.612	10.9745	13.3291
37	325.197	326.963	317.671	333.817	325.407	330.243	313.718	334.153	315.652	322.128	305.855	313.003	326.795	327.384	10.9745	10.9745
37.25	327.005	329.276	315.989	327.005	323.641	330.873	313.255	333.102	314.307	322.842	308.42	311.91	328.056	329.402	10.9745	10.9745
37.5	326.248	328.267	320.95	331.462	325.155	329.949	316.493	328.519	315.19	321.371	304.552	311.069	328.267	328.813	10.9745	10.9745
37.75	327.636	328.435	317.839	331.63	324.692	333.481	314.265	332.261	316.535	322.548	306.654	313.466	330.369	331.546	10.9745	10.9745
38	325.491	327.72	319.857	324.608	325.954	331.588	313.424	335.373	316.199	323.557	306.696	310.144	328.477	329.444	10.9745	11.7313
38.25	324.692	327.468	321.287	327.384	327.804	328.771	315.148	333.817	313.255	323.347	305.519	313.171	328.014	330.369	10.9745	12.1097
38.5	325.912	327.341	320.572	327.047	326.206	329.486	313.886	335.457	317.755	324.777	304.72	314.811	329.402	329.822	10.9745	11.5631
38.75	326.416	329.023	319.899	326.29	323.263	328.477	315.61	333.27	315.274	321.623	305.014	315.82	326.164	331.63	10.9745	10.9745
39	327.257	327.594	320.53	335.204	326.164	328.855	313.298	334.994	316.493	323.894	308.126	315.652	329.444	330.411	10.9745	10.9745
39.25	324.44	328.687	319.563	328.939	326.669	331.462	314.475	333.481	314.223	322.885	305.603	313.844	328.309	330.832	10.9745	10.9745
39.5	326.038	327.93	318.217	326.627	325.66	332.934	315.905	334.826	315.947	323.347	306.486	315.148	328.183	329.822	10.9745	13.5814
39.75	324.398	326.963	320.614	327.888	324.819	328.351	314.685	334.279	314.559	321.791	310.775	313.928	326.921	331.714	10.9745	10.9745
40	326.459	328.393	321.455	333.943	324.819	330.747	316.661	334.826	318.722	324.819	304.972	313.802	328.561	331.294	10.9745	10.9745
40.25	324.356	328.939	317.628	326.669	329.444	330.873	316.956	332.724	316.157	323.81	305.056	313.802	327.846	328.939	10.9745	12.9927
40.5	327.636	328.561	318.554	329.57	329.528	330.369	316.115	336.13	317.25	322.254	304.678	313.424	327.972	331.21	10.9745	10.9745
40.75	326.837	328.939	322.716	326.837	327.678	332.555	317.544	333.901	316.325	324.356	308.21	312.373	328.098	328.897	10.9745	10.9745
41	327.804	329.36	318.301	332.429	326.459	331.21	314.979	334.7	319.058	322.212	306.107	315.022	330.789	331.462	10.9745	10.9745
41.25	328.098	328.855	318.175	334.868	328.855	332.808	317.46	335.709	319.941	321.749	303.248	314.727	330.873	331	10.9745	11.6893
41.5	326.501	326.753	317.628	332.345	327.72	330.579	314.307	335.415	317.881	322.38	307.537	317.502	330.621	330.958	10.9745	11.6052
41.75	326.963	328.729	319.268	326.795	328.897	331.967	312.751	333.943	316.367	323.515	308.336	313.171	331.21	332.387	10.9745	12.4882
42	327.426	327.846	319.941	331.504	328.645	332.093	316.073	333.733	320.151	324.861	307.831	315.778	329.864	329.99	10.9745	10.9745
42.25	326.501	326.879	322.716	325.954	328.14	331.63	312.204	326.416	319.605	322.043	304.93	316.283	329.864	330.537	10.9745	10.9745
42.5	328.14	329.486	315.652	331.588	328.939	331.126	317.881	334.7	316.956	323.767	308.588	315.989	328.729	329.696	10.9745	10.9745
42.75	326.753	328.435	322.254	331	328.603	333.312	316.283	331.168	317.839	323.894	307.495	314.559	330.579	331.294	10.9745	10.9745
43	328.771	330.873	317.628	325.239	326.669	332.219	312.246	335.625	317.544	324.398	307.243	318.343	329.318	331.168	10.9745	13.4973
43.25	326.374	330.243	315.61	325.996	326.206	331.546	314.139	333.733	316.409	326.795	305.771	318.049	329.99	331.63	10.9745	10.9745
43.5	327.173	328.435	320.782	332.429	326.963	332.85	313.466	332.177	315.316	323.725	306.107	317.797	328.14	333.691	10.9745	10.9745
43.75	325.954	327.552	320.74	324.735	326.921	332.219	315.316	334.406	315.442	322.338	307.747	316.83	327.426	328.645	10.9745	11.8995
44	327.173	327.468	323.179	328.309	327.384	332.766	313.34	335.247	318.764	323.683	306.78	317.124	329.486	330.327	10.9745	10.9745
44.25	326.585	329.15	317.839	327.72	328.981	331.714	312.036	332.513	317.376	323.347	307.327	318.049	329.402	331.252	10.9745	12.362
44.5	324.651	328.813	319.353	325.66	327.173	332.219	319.521	333.186	316.872	324.651	304.678	315.022	328.729	328.939	10.9745	10.9745
44.75	326.374	330.663	318.89	327.005	327.972	335.036	318.89	333.901	316.577	324.482	306.402	317.04	329.192	331.126	10.9745	10.9745
45	326.206	328.14	321.034	332.303	329.15	331.462	315.358	334.952	317.124	324.482	307.957	315.4	329.108	329.822	10.9745	10.9745
45.25	327.3	329.36	319.268	327.594	327.089	330.621	316.283	334.994	317.166	324.02	307.285	317.166	330.369	330.873	10.9745	11.9416
45.5	325.491	327.888	317.965	332.892	330.537	331.63	314.559	336.508	316.283	322.296	304.005	319.058	331.63	332.892	10.9745	10.9745
45.75	326.374	327.047	319.521	330.285	327.636	334.532	312.288	333.102	318.301	324.062	307.789	318.133	328.813	330.495	10.9745	10.9745
46	326.332	329.108	316.745	326.501	325.449	331.042	314.181	333.733	317.713	323.389	307.873	319.521	330.285	331.294	10.9745	11.0586
46.25	327.131	328.813	323.852	333.565	328.519	332.934	313.634	334.994	317.965	323.683	307.243	318.007	329.906	331.084	10.9745	11.2688
46.5	325.87	326.921	318.217	325.323	326.669	331.504	316.199	334.406	317.334	323.641	309.513	319.899	329.023	331.462	10.9745	10.9745
46.75	325.702	326.038	319.016	332.303	329.949	330.873	313.003	335.289	318.343	324.356	306.99	319.268	330.453	331.21	10.9745	11.3529
47	325.449	327.131	317.25	331.378	330.747	332.85	317.544	335.793	316.661	323.683	308.714	318.638	327.341	332.051	10.9745	10.9745
47.25	327.005	328.855	317.376	331.42	328.014	333.649	313.928	335.751	318.343	325.029	306.864	321.287	328.435	330.537	10.9745	11.3529
47.5	327.341	327.762	318.133	325.113	329.276	332.892	316.493	334.868	316.199	322.885	308.841	318.301	326.921	329.065	10.9745	11.6893
47.75	325.534	328.981	317.923	329.906	329.276	332.976	313.003	332.892	317.628	325.113	308.588	317.166	330.916	331.546	10.9745	10.9745
48	327.594	327.972	317.755	328.855	329.949	333.27	313.97	336.045	319.058	326.543	304.93	319.142	332.177	332.598	10.9745	13.0348

## Sheet: Fig 1B
Fig 1B
	GN02007+Cys R1	GN02007+Cys R2	GN02007 R1	GN02007 R2	GN02094+Cys R1	GN02094+Cys R2	GN02094 R1	GN02094 R2	GN02148+Cys R1	GN02148+Cys R2	GN02148 R1	GN02148 R2	W+Cys R1	W+Cys R2	W R1	W R2
0	10.9745	12.1938	28.4663	37.8009	10.9745	11.2688	33.7223	40.9124	12.9507	14.1701	10.9745	10.9745	10.9745	10.9745	10.9745	10.9745
0.25	11.479	11.5631	32.0404	37.8009	10.9745	12.0677	34.5212	40.9124	10.9745	11.7313	10.9745	10.9745	10.9745	10.9745	10.9745	10.9745
0.5	10.9745	10.9745	30.6107	37.8009	10.9745	10.9745	41.6272	40.9124	10.9745	10.9745	10.9745	10.9745	10.9745	10.9745	10.9745	10.9745
0.75	10.9745	10.9745	29.8118	34.353	10.9745	10.9745	33.0075	39.0623	10.9745	11.3949	10.9745	10.9745	10.9745	10.9745	10.9745	10.9745
1	10.9745	10.9745	32.5029	34.8996	10.9745	10.9745	32.8813	44.6126	10.9745	12.2359	10.9745	10.9745	10.9745	10.9745	10.9745	10.9745
1.25	10.9745	11.8575	28.8027	34.7314	10.9745	10.9745	33.0916	35.1939	10.9745	10.9745	10.9745	10.9745	10.9745	10.9745	10.9745	10.9745
1.5	11.6893	15.6418	29.6016	37.927	10.9745	10.9745	29.3914	37.7589	10.9745	10.9745	10.9745	10.9745	10.9745	10.9745	10.9745	10.9745
1.75	10.9745	14.8008	34.9417	35.1519	10.9745	10.9745	35.5303	38.0111	10.9745	10.9745	10.9745	10.9745	10.9745	10.9745	10.9745	10.9745
2	15.3054	19.5101	32.2086	34.4371	10.9745	11.1847	36.2872	33.9325	10.9745	11.3949	10.9745	10.9745	10.9745	10.9745	10.9745	10.9745
2.25	17.4078	21.4864	34.1848	39.2305	11.1426	13.4973	40.9965	37.044	10.9745	15.6418	10.9745	10.9745	10.9745	10.9745	10.9745	10.9745
2.5	21.9489	22.4955	39.9453	38.8521	14.1701	14.1701	43.5614	39.4408	14.8008	16.777	10.9745	10.9745	10.9745	10.9745	10.9745	10.9745
2.75	29.7698	30.7789	40.534	40.8283	15.9781	17.0293	53.9893	43.0148	21.2761	23.5888	10.9745	10.9745	13.2871	14.6326	10.9745	10.9745
3	42.5523	44.1501	47.5139	45.832	19.6363	24.0093	58.3622	44.5285	19.6783	23.6729	10.9745	10.9745	14.0439	19.2999	10.9745	10.9745
3.25	49.8266	59.7498	55.4189	44.6126	31.704	36.119	56.428	55.9655	26.448	34.7314	10.9745	10.9745	12.9927	18.8794	10.9745	10.9745
3.5	87.6275	96.7939	74.3404	51.6346	39.4408	42.4682	75.2654	61.684	32.4608	40.0715	10.9745	10.9745	23.7149	28.5925	10.9745	10.9745
3.75	118.575	133.964	99.9474	58.3202	55.6291	56.386	76.695	60.8431	49.9106	59.6237	10.9745	10.9745	35.4883	42.4682	10.9745	10.9745
4	159.992	164.827	126.143	76.9473	64.6274	72.4062	93.9767	79.2179	73.2471	79.9748	10.9745	10.9745	47.7662	57.8997	10.9745	10.9745
4.25	194.723	196.195	160.79	115.547	88.5525	93.8085	106.885	87.0388	86.6183	109.829	10.9745	10.9745	69.589	91.5799	10.9745	10.9745
4.5	215.999	216.714	171.092	140.776	111.553	114.202	125.891	103.479	110.586	131.904	10.9745	12.362	100.957	130.726	10.9745	10.9745
4.75	231.305	234.879	185.178	162.01	145.023	146.705	139.514	122.485	137.79	157.763	10.9745	13.8337	152.717	179.291	10.9745	16.9452
5	246.82	247.114	198.507	172.143	171.218	180.973	148.008	134.637	163.524	180.763	16.0202	10.9745	205.445	217.975	10.9745	21.2341
5.25	253.926	256.239	208.725	187.659	198.003	201.03	154.063	144.602	184.211	203.091	25.3127	13.0768	245.012	253.085	10.9745	31.5358
5.5	264.648	264.648	216.251	204.73	220.246	223.61	161.253	161.337	200.652	223.147	29.2652	21.9069	267.928	275.749	10.9745	48.5651
5.75	273.562	274.109	226.679	212.467	238.116	238.663	179.544	169.957	217.345	241.27	41.8795	40.5761	282.687	290.382	10.9745	55.9655
6	279.029	281.047	224.913	217.723	249.89	251.277	184.211	180.217	233.617	251.109	59.5816	57.8997	290.76	292.946	10.9745	65.216
6.25	284.579	286.009	228.613	230.464	259.729	264.775	191.654	190.56	250.478	259.981	77.2837	74.004	291.811	293.829	10.9745	75.0552
6.5	288.489	291.769	234.837	231.094	269.988	271.166	197.919	197.372	259.897	270.493	98.3917	82.792	295.469	295.806	10.9745	81.951
6.75	292.652	296.268	240.723	234.416	278.02	278.356	198.465	206.833	270.913	279.491	119.205	105.161	297.614	299.506	10.9745	86.5763
7	300.305	303.248	244.465	238.915	282.855	286.429	203.511	212.089	274.403	283.149	132.114	118.785	300.263	302.491	10.9745	98.1814
7.25	303.164	304.468	245.895	246.484	287.943	290.55	209.019	214.527	282.014	288.069	130.726	134.973	299.464	301.861	10.9745	97.3405
7.5	307.537	309.471	248.292	251.656	296.142	297.656	212.425	216.756	289.919	296.479	151.708	145.485	301.945	304.173	10.9745	102.681
7.75	306.654	307.243	252.875	251.403	300.641	303.627	220.204	222.138	292.106	298.118	152.928	155.787	301.524	305.309	10.9745	108.777
8	309.724	313.129	255.146	254.515	302.996	306.528	222.643	227.941	297.488	301.062	165.332	168.653	304.93	306.065	10.9745	114.832
8.25	309.261	314.727	257.164	258.72	307.117	315.148	227.857	229.875	300.641	306.822	176.685	173.11	304.173	310.438	10.9745	120.004
8.5	314.012	316.367	259.813	263.471	312.835	317.965	233.113	235.047	305.014	308.168	173.321	171.849	307.705	309.261	10.9745	123.788
8.75	316.241	318.722	261.411	265.7	315.148	320.025	240.471	236.182	305.981	312.793	185.515	184.505	307.958	310.901	10.9745	130.012
9	316.661	321.034	262.252	267.129	317.671	325.281	238.411	239.167	307.075	313.97	189.341	185.178	309.555	309.934	10.9745	134.973
9.25	316.998	318.848	263.345	266.877	315.358	322.59	244.508	248.208	310.901	314.475	189.803	198.507	307.369	310.943	10.9745	135.141
9.5	316.409	321.749	266.583	270.829	317.418	326.122	245.979	250.226	311.868	312.415	200.484	202.88	310.312	311.279	10.9745	142.626
9.75	318.638	321.245	268.307	273.142	319.479	323.641	250.394	251.74	308.672	313.34	201.072	198.087	309.513	312.33	10.9745	144.686
10	317.04	321.161	269.946	277.263	318.512	324.524	252.749	254.557	309.934	313.844	208.977	206.076	309.009	311.742	10.9745	143.299
10.25	316.661	322.38	270.241	278.566	318.554	325.155	255.019	256.827	311.153	315.232	204.941	204.941	308.672	312.288	10.9745	151.624
10.5	315.736	322.548	272.679	277.515	318.427	325.029	254.305	259.098	312.078	318.007	204.52	211.668	309.976	313.382	10.9745	155.661
10.75	318.133	322.17	274.908	281.047	319.31	323.557	261.032	262.798	308.462	314.98	213.602	214.401	311.363	313.298	10.9745	157.973
11	318.343	320.992	275.833	282.729	321.161	324.608	263.177	264.27	313.76	317.292	218.144	216.251	313.045	314.139	10.9745	155.997
11.25	319.731	323.431	277.851	281.467	320.067	326.543	262.462	264.144	311.616	316.241	218.144	219.489	313.171	314.601	10.9745	158.73
11.5	319.058	323.389	278.987	285.967	319.647	327.215	263.051	276.464	313.129	315.568	218.774	228.067	310.901	312.709	10.9745	164.827
11.75	318.343	322.254	278.398	285.967	318.722	324.146	267.297	272.679	310.354	315.148	230.674	229.286	311.405	315.82	10.9745	165.5
12	319.058	319.731	280.248	287.06	319.142	326.164	267.928	272.637	312.078	315.274	232.692	233.659	312.204	315.232	10.9745	168.401
12.25	320.74	321.959	283.36	287.817	318.722	323.557	270.535	276.085	309.766	315.19	234.248	236.729	310.775	314.601	10.9745	175.802
12.5	315.863	323.221	286.177	291.643	319.058	322.506	272.806	275.833	312.12	315.568	236.224	236.098	314.601	314.98	10.9745	173.741
12.75	319.1	321.833	285.084	292.4	320.95	326.837	273.815	276.422	312.667	316.998	235.341	236.771	310.312	313.634	10.9745	178.451
13	319.184	325.744	286.808	293.872	320.866	324.987	273.436	281.846	311.153	316.83	237.023	236.476	311.658	313.76	10.9745	184.8
13.25	320.446	322.8	291.769	295.427	321.118	324.146	279.113	281.888	311.195	315.484	237.948	244.129	315.863	316.661	10.9745	184.253
13.5	319.563	324.987	289.625	297.151	321.118	325.996	279.029	283.948	315.232	317.797	239.714	244.76	312.667	316.157	10.9745	185.094
13.75	319.899	321.875	294.376	297.824	319.731	323.936	281.005	282.224	313.34	317.208	244.465	240.891	312.373	315.82	10.9745	186.313
14	320.488	324.44	289.036	298.076	319.857	326.837	281.005	284.705	312.078	317.797	248.544	246.274	313.298	315.232	10.9745	189.047
14.25	320.572	321.707	291.475	297.656	320.74	325.828	282.645	288.027	312.457	315.358	249.343	252.791	313.634	314.054	10.9745	190.14
14.5	320.404	322.044	294.292	297.614	321.707	326.164	286.177	285.042	313.129	318.469	253.38	252.665	315.022	315.863	10.9745	191.569
14.75	319.016	322.8	292.82	300.599	322.001	326.753	281.93	287.27	313.97	316.872	253.59	254.893	314.601	316.577	10.9745	192.705
15	320.151	322.758	292.694	302.87	320.025	327.005	283.738	288.321	314.096	315.989	251.487	255.356	313.256	316.956	10.9745	194.639
15.25	321.118	322.758	294.502	302.323	319.647	326.669	288.069	291.096	311.027	315.778	250.815	256.323	311.532	318.596	10.9745	191.569
15.5	321.034	323.389	295.175	302.744	320.488	328.813	289.036	289.12	313.676	315.568	254.136	256.155	314.391	315.274	10.9745	194.597
15.75	320.614	324.062	295.427	301.356	320.908	327.594	289.751	292.19	310.901	320.866	251.614	257.5	314.727	315.989	10.9745	200.021
16	321.245	323.936	297.908	301.987	319.31	325.66	290.676	291.475	311.7	315.274	257.795	255.944	311.826	316.788	10.9745	198.844
16.25	321.329	321.959	298.287	304.257	321.539	325.407	290.718	297.362	309.808	316.872	255.356	256.659	315.82	316.83	10.9745	201.745
16.5	319.983	324.356	301.734	305.477	321.665	328.519	290.676	296.436	312.415	316.199	258.551	263.135	313.129	316.157	10.9745	205.193
16.75	322.59	326.164	299.842	306.486	323.221	328.981	295.427	295.638	311.742	315.148	263.849	263.934	314.349	318.554	10.9745	203.637
17	322.674	325.113	299.128	307.369	318.343	325.281	296.521	296.479	311.532	316.283	261.032	262.462	314.265	317.25	10.9745	203.679
17.25	321.665	324.356	301.314	308.546	320.866	328.603	295.133	302.071	310.396	318.133	262.546	265.027	313.634	317.671	10.9745	208.178
17.5	320.488	325.744	303.08	309.303	320.193	324.23	295.049	302.155	313.55	317.46	267.466	266.162	311.742	316.451	10.9745	209.314
17.75	322.422	324.188	302.996	307.789	321.245	327.005	298.707	298.287	313.003	317.671	266.33	267.676	313.592	317.544	10.9745	211.374
18	325.533	326.501	305.056	312.288	319.941	326.627	297.488	300.053	311.826	317.124	265.784	272.049	310.06	317.629	10.9745	209.608
18.25	321.623	325.239	307.285	310.564	320.572	329.738	299.085	304.678	310.691	315.694	266.498	269.568	314.475	317.544	10.9745	212.215
18.5	319.352	322.548	306.78	311.153	322.17	329.57	296.899	298.034	311.069	317.208	263.261	268.685	314.895	318.091	10.9745	215.41
18.75	321.875	325.66	306.78	311.279	320.824	327.762	300.599	304.972	311.49	314.769	272.385	268.727	316.409	317.839	10.9745	215.116
19	321.959	323.81	306.822	312.583	320.151	329.065	300.767	299.884	312.204	314.181	270.493	269.526	313.886	317.376	10.9745	217.471
19.25	322.17	325.155	305.687	309.387	321.539	327.888	301.23	303.5	312.246	316.746	266.877	276.043	315.022	318.68	10.9745	213.182
19.5	321.287	323.599	307.201	311.952	324.819	328.897	301.062	302.575	311.616	318.007	266.793	274.824	315.232	318.343	10.9745	221.465
19.75	322.8	326.753	304.93	315.484	321.329	326.332	301.608	304.846	314.096	315.19	270.073	272.637	316.703	316.998	10.9745	221.676
20	323.053	327.972	309.513	314.601	322.969	326.669	300.599	303.374	310.228	315.82	276.674	269.442	317.208	318.68	10.9745	220.372
20.25	325.071	326.879	308.21	314.181	321.749	326.753	302.954	304.93	314.054	314.895	274.95	273.142	313.592	316.535	10.9745	222.222
20.5	320.109	327.804	307.705	314.811	323.095	326.711	303.164	304.257	314.012	317.25	271.544	276.926	315.778	320.32	10.9745	224.829
20.75	322.296	324.735	311.111	316.998	321.959	327.888	303.963	303.122	311.826	314.853	272.007	277.683	318.806	321.917	10.9745	219.405
21	322.8	327.636	307.411	313.045	323.179	326.038	304.426	306.78	314.096	315.526	273.857	274.277	316.409	319.31	10.9745	222.811
21.25	323.641	326.753	307.117	317.797	323.473	328.645	302.491	307.831	309.093	316.83	276.926	275.791	317.082	317.965	10.9745	222.475
21.5	322.674	328.098	309.303	315.484	319.731	329.108	307.369	304.93	312.036	315.863	271.965	279.281	316.872	320.235	10.9745	226.721
21.75	322.001	326.753	309.639	318.007	321.076	325.954	303.122	305.182	311.994	317.839	273.647	277.347	314.096	318.175	10.9745	223.4
22	324.146	328.393	311.532	319.647	323.725	327.426	305.393	311.658	314.139	318.932	279.701	276.254	315.064	319.647	10.9745	226.847
22.25	324.104	325.954	310.48	317.586	318.848	325.996	306.906	303.669	313.466	317.629	274.95	278.566	315.863	319.184	10.9745	226.343
22.5	323.305	325.533	310.06	319.815	323.725	330.537	303.038	305.561	311.994	317.965	283.276	280.542	317.418	317.923	10.9745	226.469
22.75	321.665	328.014	309.808	318.932	323.978	328.393	308.042	306.906	314.096	316.746	280.795	279.617	315.61	321.034	10.9745	226.427
23	326.332	327.636	310.228	320.446	323.557	328.897	305.309	306.906	312.793	318.806	282.266	286.051	316.409	320.109	10.9745	229.034
23.25	324.735	328.645	314.769	319.521	320.74	328.855	305.393	311.7	314.559	318.385	279.365	282.014	316.577	321.791	10.9745	227.688
23.5	323.599	327.173	312.877	319.437	322.506	331.378	306.065	306.738	314.181	315.526	281.257	284.453	318.554	319.058	10.9745	228.656
23.75	324.314	328.351	311.574	321.833	321.245	328.056	306.318	306.402	313.003	317.292	281.215	281.173	317.755	320.866	10.9745	231.178
24	324.566	327.972	311.111	320.067	323.137	330.201	305.855	308.42	313.087	316.703	287.06	286.303	315.694	318.848	10.9745	231.557
24.25	325.029	330.663	314.096	321.749	324.062	327.888	305.897	309.009	314.475	318.091	283.654	282.308	317.839	321.581	10.9745	229.37
24.5	324.398	327.762	311.91	318.974	321.371	325.87	308.756	307.075	311.868	314.517	288.069	288.531	314.475	319.352	10.9745	228.235
24.75	323.894	327.426	312.583	322.128	321.118	330.033	308.925	308.042	315.568	318.343	280.669	287.859	317.839	319.563	10.9745	232.608
25	323.347	328.897	309.219	322.212	321.329	328.519	308.42	309.85	311.027	317.04	282.308	288.237	316.661	321.749	10.9745	233.827
25.25	322.254	325.912	313.171	320.193	321.623	328.519	309.303	310.27	314.433	317.923	287.859	284.873	317.334	320.025	10.9745	235.635
25.5	323.683	327.257	312.288	321.959	324.44	330.453	309.934	309.345	313.298	319.058	289.961	286.555	318.343	322.044	10.9745	233.996
25.75	326.332	329.654	312.246	321.245	322.17	330.159	307.453	309.639	314.265	318.806	289.877	290.382	317.25	320.656	10.9745	232.061
26	325.281	327.888	310.691	321.665	323.81	326.627	307.705	311.069	312.33	318.007	285.967	291.307	316.367	321.833	10.9745	233.491
26.25	325.66	327.005	312.751	322.254	322.8	328.855	308.841	308.798	313.171	319.437	283.57	291.811	319.016	322.296	10.9745	236.35
26.5	322.128	326.627	312.541	319.016	320.866	326.164	309.345	308.883	313.718	317.502	290.34	289.877	316.283	320.698	10.9745	236.518
26.75	324.566	327.384	312.877	324.146	322.38	325.954	310.649	310.607	313.003	317.292	286.387	285.252	314.433	319.731	10.9745	235.215
27	324.062	324.735	313.34	321.413	319.352	326.038	307.369	312.877	314.265	318.68	290.255	292.106	315.778	320.95	10.9745	236.603
27.25	323.557	327.215	314.054	323.473	320.95	326.585	309.724	310.859	312.961	318.596	288.405	291.769	318.217	322.758	10.9745	237.233
27.5	324.02	328.477	314.517	325.66	322.674	329.234	309.051	307.831	313.55	317.965	287.312	290.382	318.554	324.398	10.9745	237.107
27.75	324.482	331.967	313.171	323.179	322.044	327.72	309.051	309.766	312.373	318.554	290.045	292.063	319.184	322.338	10.9745	235.551
28	325.365	328.056	314.601	323.095	322.506	325.996	310.438	310.733	313.676	318.091	291.138	289.919	322.674	323.221	10.9745	238.032
28.25	326.29	327.594	316.115	319.226	321.371	327.047	310.943	309.724	313.466	320.067	287.354	292.484	318.554	322.464	10.9745	239.588
28.5	323.767	327.846	313.592	323.725	321.959	325.155	308.504	311.742	311.868	321.833	291.054	293.157	315.526	323.852	10.9745	236.098
28.75	324.861	327.51	316.577	324.104	321.833	326.332	309.934	312.288	315.106	317.881	291.937	290.508	318.722	322.001	10.9745	234.794
29	324.65	327.384	313.718	323.978	320.193	329.318	308.168	310.48	312.078	317.965	291.979	292.484	318.512	322.001	10.9745	237.948
29.25	326.038	327.636	316.872	324.398	321.455	328.182	308.967	312.793	313.802	321.034	291.307	292.063	319.941	323.683	10.9745	235.383
29.5	326.879	327.72	315.022	324.23	324.146	328.435	306.906	311.994	312.33	319.647	293.199	294.67	316.956	321.833	10.9745	241.69
29.75	323.179	326.585	316.073	323.683	318.68	328.939	308.714	313.592	314.391	317.797	290.844	293.409	316.367	326.753	10.9745	236.603
30	324.44	330.369	316.914	325.155	323.263	328.182	311.237	311.616	312.415	318.596	294.965	295.932	319.352	323.81	10.9745	234.837
30.25	324.44	329.15	316.241	325.155	322.59	330.033	311.7	312.919	311.952	319.1	288.279	291.223	318.301	324.23	10.9745	235.635
30.5	323.767	328.519	313.97	323.894	326.206	329.864	310.733	313.129	313.676	318.343	294.124	295.385	321.497	322.8	10.9745	238.074
30.75	326.416	328.897	313.802	325.618	322.38	326.711	311.069	312.457	313.718	320.193	291.18	290.76	318.638	325.281	10.9745	238.957
31	325.365	329.318	316.241	326.08	322.422	328.393	310.228	313.213	309.976	317.166	294.881	295.343	320.32	324.482	10.9745	237.99
31.25	322.884	327.972	315.568	324.146	322.254	328.393	312.246	311.658	314.769	318.217	293.325	292.358	321.287	321.371	10.9745	238.242
31.5	326.206	328.519	318.638	324.566	321.623	328.771	310.186	314.265	314.98	321.833	290.003	295.259	316.956	325.912	10.9745	239.588
31.75	325.113	328.098	316.914	325.071	324.356	330.201	312.246	314.223	312.961	319.184	289.625	294.67	320.446	324.146	10.9745	240.261
32	327.257	331.294	315.064	325.576	323.179	330.159	311.279	311.91	313.928	318.932	289.204	292.778	320.404	323.389	10.9745	241.943
32.25	327.846	331.21	316.703	328.056	322.927	328.393	313.466	313.886	313.003	318.385	291.307	292.358	319.773	322.212	10.9745	243.582
32.5	328.14	331.462	318.68	325.029	326.29	329.696	312.709	315.4	313.382	318.301	293.829	293.787	320.656	322.842	10.9745	239.167
32.75	323.221	331.084	316.746	324.987	322.464	329.192	310.775	314.811	313.087	320.278	296.479	294.544	321.245	323.641	10.9745	242.321
33	327.089	327.972	317.502	323.557	323.473	328.603	313.382	314.223	314.181	317.376	295.091	293.872	319.815	323.641	10.9745	241.102
33.25	325.029	331.714	318.596	326.501	321.749	327.72	313.802	314.643	315.526	318.343	291.727	296.689	320.067	325.407	10.9745	243.372
33.5	324.44	330.033	318.638	325.576	321.034	326.921	314.139	313.676	314.139	318.848	295.091	295.385	321.034	323.011	10.9745	239.294
33.75	324.524	330.327	316.493	325.744	325.533	329.065	311.447	314.853	314.391	320.067	295.301	292.4	323.515	325.281	10.9745	240.471
34	327.846	329.57	317.418	324.777	324.608	329.864	315.526	314.475	314.811	318.806	292.19	297.446	320.025	322.758	10.9745	244.045
34.25	322.969	329.78	323.431	327.047	324.44	326.374	313.592	316.872	312.204	319.184	293.241	296.899	321.329	323.641	10.9745	243.877
34.5	327.804	328.897	317.755	328.182	322.212	326.08	313.213	315.863	313.928	318.806	295.806	293.367	321.329	325.533	10.9745	244.592
34.75	326.795	330.159	322.086	325.786	320.109	324.524	313.718	316.409	314.391	317.292	294.334	294.923	321.245	323.053	10.9745	243.54
35	323.179	329.612	319.731	327.342	321.287	327.678	316.535	315.989	312.541	319.352	293.241	300.011	319.226	324.356	10.9745	246.231
35.25	324.062	331.294	324.188	327.72	319.983	327.342	315.106	318.007	312.246	319.016	294.124	296.184	317.292	324.735	10.9745	246.189
35.5	324.188	329.528	324.356	326.921	319.983	327.636	315.358	318.385	312.415	316.788	292.946	294.797	322.59	325.87	10.9745	243.12
35.75	325.954	330.075	321.917	329.276	321.329	327.173	317.46	317.965	313.256	318.049	297.488	296.142	317.713	324.524	10.9745	246.442
36	325.996	327.636	324.146	327.594	323.011	324.356	315.316	318.806	315.316	320.782	291.138	294.881	319.058	322.632	10.9745	241.354
36.25	324.356	330.159	321.371	329.78	322.969	326.753	313.171	317.881	313.76	318.301	292.442	298.245	320.53	323.936	10.9745	244.255
36.5	326.669	328.519	322.506	328.771	321.707	328.645	316.493	317.586	313.171	319.437	298.076	293.998	317.334	324.524	10.9745	248.544
36.75	323.725	329.738	321.539	326.122	319.605	326.795	315.61	318.301	312.835	318.217	298.245	295.217	320.782	324.945	10.9745	243.919
37	325.155	327.594	324.272	332.471	323.725	328.351	316.367	318.049	314.181	320.908	293.325	299.548	322.674	324.188	10.9745	243.919
37.25	324.23	330.579	320.656	329.192	323.683	327.846	317.839	318.343	314.727	319.268	298.034	299.254	319.479	323.179	10.9745	244.676
37.5	325.954	330.663	321.707	332.009	322.086	328.561	317.965	319.226	315.863	318.259	291.223	295.469	320.193	325.744	10.9745	245.096
37.75	324.398	329.57	319.689	333.27	321.707	329.57	318.049	318.049	313.886	321.203	296.563	298.875	320.235	324.188	10.9745	245.475
38	325.197	326.963	322.842	330.159	322.128	328.477	317.965	318.722	314.769	319.016	297.319	293.325	317.713	325.576	10.9745	242.363
38.25	326.206	328.056	322.001	327.342	323.305	328.813	318.049	318.512	315.4	320.614	295.806	297.067	323.852	323.978	10.9745	245.601
38.5	327.846	327.888	324.566	327.846	323.473	328.182	317.923	319.731	314.727	319.226	295.091	297.614	322.001	325.744	10.9745	242.742
38.75	324.945	330.327	324.02	328.225	322.758	330.495	316.031	319.058	312.877	318.217	292.778	297.572	322.758	326.879	10.9745	245.769
39	327.594	328.393	324.356	335.247	321.329	325.155	316.703	320.278	314.307	318.722	296.268	295.89	319.857	326.416	10.9745	244.087
39.25	326.206	330.621	322.212	330.075	322.8	329.948	316.83	318.806	317.292	319.521	292.358	295.259	322.842	325.407	10.9745	246.231
39.5	325.87	331.588	325.365	330.369	323.641	327.72	316.115	318.133	315.106	320.782	293.367	299.632	320.193	325.576	10.9745	250.436
39.75	323.683	326.543	324.65	328.687	321.623	327.384	318.469	318.554	313.802	319.395	299.716	294.839	321.455	325.66	10.9745	247.451
40	324.272	327.762	324.735	333.018	322.59	326.29	321.118	322.086	317.208	319.689	293.703	295.175	320.572	324.566	10.9745	244.55
40.25	323.683	327.342	319.479	329.318	323.305	329.57	318.049	318.722	313.129	318.974	293.241	299.758	323.011	324.777	10.9745	246.189
40.5	326.038	329.023	326.206	328.098	326.29	331.378	316.914	321.371	313.256	320.109	293.703	297.193	320.193	326.753	10.9745	245.348
40.75	325.197	329.234	325.239	331.546	323.81	332.429	319.815	319.941	315.568	320.32	299.716	297.572	321.581	324.524	10.9745	246.021
41	326.332	331.883	326.29	336.466	322.044	327.594	319.815	319.689	317.376	322.254	296.436	295.385	322.128	325.996	10.9745	242.069
41.25	326.963	331.294	326.038	333.775	324.861	330.831	320.572	322.38	315.232	319.184	293.325	300.894	322.506	325.912	10.9745	248.082
41.5	326.837	330.285	323.725	335.247	323.473	328.182	318.301	320.193	314.769	320.656	297.53	298.076	320.656	325.155	10.9745	246.442
41.75	328.056	329.654	323.725	330.831	323.263	328.14	316.619	320.95	316.872	320.025	298.371	294.965	322.254	327.426	10.9745	250.1
42	325.996	331.588	325.113	334.994	322.927	325.155	319.437	319.773	317.334	321.118	298.539	298.076	325.407	325.618	10.9745	246.358
42.25	327.468	328.225	329.444	327.468	321.833	329.738	317.292	318.175	314.475	322.128	295.89	299.506	323.473	328.813	10.9745	244.676
42.5	327.005	329.57	321.791	333.186	325.954	327.888	320.151	321.497	315.232	319.983	299.043	300.725	321.665	327.552	10.9745	242.279
42.75	325.576	329.276	328.309	330.747	321.875	330.117	321.707	319.521	314.475	322.128	299.043	297.656	320.656	324.188	10.9745	247.241
43	326.711	330.369	324.272	329.444	325.618	331.042	319.184	322.044	315.4	321.413	298.202	300.936	322.674	324.146	10.9745	245.811
43.25	326.585	328.981	322.338	329.696	322.716	328.182	319.184	323.011	315.064	320.025	296.436	299.842	321.707	324.608	10.9745	251.235
43.5	325.281	329.276	325.071	332.724	324.987	328.056	316.241	319.31	318.68	319.773	296.941	298.833	322.044	323.81	10.9745	249.932
43.75	324.062	327.257	322.632	330.285	321.875	329.15	317.965	319.395	315.568	319.521	300.347	297.656	319.605	324.735	10.9745	249.133
44	328.309	329.234	327.468	331.42	325.491	331.504	318.049	320.95	314.98	321.917	297.277	298.287	319.815	322.758	10.9745	249.301
44.25	324.482	328.561	325.113	331	325.576	332.135	318.469	319.815	314.643	321.118	300.641	301.608	321.791	327.342	10.9745	252.707
44.5	327.762	329.528	326.921	327.594	326.206	327.384	318.638	320.278	314.475	318.722	293.787	297.866	323.473	325.071	10.9745	248.586
44.75	325.996	329.402	324.146	334.027	324.188	331.294	319.016	319.773	315.148	318.68	296.815	301.44	322.59	323.852	10.9745	247.199
45	323.515	326.416	325.365	335.877	327.762	332.303	320.992	319.647	314.559	319.142	299.001	299.674	321.833	325.029	10.9745	248.25
45.25	326.837	328.225	325.407	329.822	325.071	329.78	321.371	320.866	314.601	318.596	296.563	298.329	318.049	325.996	10.9745	249.806
45.5	323.305	329.15	325.449	335.247	324.146	331.294	318.469	323.81	314.475	319.857	296.268	301.356	322.254	326.038	10.9745	252.665
45.75	322.758	329.654	324.44	331.42	324.146	328.351	317.671	322.927	316.577	319.899	299.884	299.254	322.632	325.407	10.9745	250.142
46	324.735	330.327	324.524	331.42	322.338	332.513	317.671	322.254	313.087	321.791	300.011	302.323	320.782	324.608	10.9745	250.478
46.25	323.81	330.075	331.336	337.685	323.431	328.182	318.89	319.563	315.106	318.217	300.809	304.888	321.161	323.305	10.9745	248.67
46.5	325.029	330.705	325.996	331.504	325.029	330.201	320.95	322.254	316.788	319.479	299.464	301.062	321.455	326.206	10.9745	244.844
46.75	327.972	330.033	327.089	335.373	321.539	332.219	319.899	321.707	314.98	321.203	299.758	300.894	320.235	325.576	10.9745	251.151
47	326.122	328.14	324.945	333.396	322.464	333.396	321.329	322.8	313.886	318.175	297.656	300.851	321.791	327.468	10.9745	247.913
47.25	325.365	328.897	324.104	332.555	325.239	328.267	322.17	323.473	314.769	320.446	293.241	303.122	322.548	326.795	10.9745	245.895
47.5	323.683	328.729	326.837	328.056	323.936	330.327	321.581	325.576	315.442	320.235	298.202	299.338	319.479	326.921	10.9745	251.656
47.75	324.188	329.948	325.618	335.247	325.449	330.663	318.638	322.548	314.811	319.521	297.446	295.68	322.338	327.047	10.9745	248.502
48	324.566	327.888	324.314	331.546	324.44	330.327	319.563	321.875	315.526	320.95	295.049	300.809	322.842	325.87	10.9745	251.74

## Sheet: Fig 1C
Fig 1C
	GN02007+Cys R1	GN02007+Cys R2	GN02007 R1	GN02007 R2	GN02094+Cys R1	GN02094+Cys R2	GN02094 R1	GN02094 R2	GN02148+Cys R1	GN02148+Cys R2	GN02148 R1	GN02148 R2	W+Cys R1	W+Cys R2	W R1	W R2
0	11.0165	11.0165	27.331	37.3804	11.0165	11.0165	31.6199	33.8484	11.0165	13.4132	11.0165	11.0165	11.0165	11.0165	11.0165	11.0165
0.25	11.0165	11.0165	29.4755	37.3804	11.0165	11.2688	28.0458	33.8484	11.0165	12.9507	11.0165	11.0165	11.0165	11.0165	11.0165	11.0165
0.5	11.0165	11.0165	30.7369	37.3804	11.0165	11.0165	38.8521	33.8484	11.0165	11.0165	11.0165	11.0165	11.0165	11.0165	11.0165	11.0165
0.75	11.0165	11.0165	29.2232	36.2872	11.0165	11.0165	33.0916	32.4608	11.0165	11.0165	11.0165	11.0165	11.0165	11.0165	11.0165	11.0165
1	11.0165	11.8995	31.1153	33.0075	11.0165	11.0165	32.9654	42.4262	11.0165	14.969	11.0165	11.0165	11.0165	11.1426	11.0165	11.0165
1.25	11.0165	11.5631	29.5175	34.8576	11.0165	11.0165	31.2415	34.2689	11.0165	12.6564	11.0165	11.0165	11.0165	11.0165	11.0165	11.0165
1.5	11.0165	11.0165	25.6912	36.2872	11.0165	11.0165	29.2652	34.8996	11.0165	13.1189	11.0165	11.0165	11.0165	11.0165	11.0165	11.0165
1.75	11.0165	11.0586	30.2744	36.5815	11.0165	11.0165	32.7972	33.2597	11.0165	11.0165	11.0165	11.0165	11.0165	11.0165	11.0165	11.0165
2	11.6052	12.4882	31.4937	33.3859	11.0165	11.0165	36.8759	30.7369	11.0165	11.0165	11.0165	11.0165	11.0165	11.0165	11.0165	11.0165
2.25	16.9452	17.618	33.0075	33.9746	11.0165	11.7734	38.9362	36.0769	11.0165	12.362	11.0165	11.0165	11.0165	11.0165	11.0165	11.0165
2.5	25.3127	26.1957	35.3201	39.7351	12.2359	17.3237	40.0294	39.2726	11.2688	17.2816	11.0165	11.0165	11.0165	11.0165	11.0165	11.0165
2.75	25.9014	27.4992	38.6839	38.4737	17.8282	23.0842	49.2379	41.7534	19.1317	23.1262	11.0165	11.0165	11.0165	11.1006	11.0165	11.0165
3	36.4554	42.0477	44.1922	41.1227	18.3328	25.3548	57.5213	43.183	24.1774	33.0075	11.0165	11.0165	15.8099	15.9361	11.0165	11.0165
3.25	43.183	50.3732	51.0039	46.0002	25.9855	31.5778	51.6767	53.8211	24.0933	25.9014	11.0165	11.0165	14.3803	21.0659	11.0165	11.0165
3.5	62.7352	70.3458	57.227	49.4481	31.1153	41.0386	64.333	58.8668	35.3201	41.2068	11.0165	11.0165	17.9544	27.8356	11.0165	11.0165
3.75	102.554	119.584	75.8541	51.5926	42.0057	57.8997	62.7773	52.4335	42.5102	49.9947	11.0165	11.0165	28.0879	43.2671	11.0165	11.0165
4	145.485	161.463	111.637	61.4317	62.6511	71.5652	71.7755	69.3367	58.11	70.2197	11.0165	11.0165	39.9453	55.3348	11.0165	14.7167
4.25	180.09	188.5	140.439	84.3477	85.3569	97.5928	87.8377	67.823	78.2508	90.8651	11.0165	11.0165	50.3732	88.4264	14.0439	15.6838
4.5	205.866	213.182	154.904	124.083	108.946	125.428	100.116	80.2691	100.41	117.439	11.0165	12.6143	70.0936	128.414	17.9123	27.7515
4.75	230.422	232.902	173.993	144.434	147.167	161.884	115.589	93.0096	126.353	138.043	11.0165	15.894	112.814	181.814	28.2561	40.5761
5	241.396	247.199	187.743	158.856	179.249	186.986	121.77	111.469	159.907	166.719	12.4882	11.0165	155.787	230.632	33.8484	58.3202
5.25	253.127	259.434	198.886	175.213	207.674	218.396	135.225	128.077	182.025	194.891	23.4626	13.9598	200.862	264.144	38.0952	72.9948
5.5	265.237	269.904	206.875	188.584	231.515	239.714	144.686	141.743	206.244	216.714	28.2981	19.2158	241.774	286.976	50.9198	84.8523
5.75	271.208	276.926	220.204	203.721	247.367	252.37	146.284	152.045	226.511	233.113	51.3823	30.9892	262.168	295.764	53.9893	96.037
6	282.098	282.266	218.017	214.906	262.42	267.171	156.081	162.052	239.125	248.292	67.7389	39.0623	277.725	300.179	65.5524	107.726
6.25	288.742	290.297	227.52	224.661	270.199	273.436	163.692	173.909	252.581	258.551	93.43	58.0679	285.714	301.188	72.238	111.595
6.5	292.232	295.974	226.133	224.451	278.062	284.999	171.471	174.666	263.555	268.222	104.32	68.4537	287.144	303.837	80.4373	119.584
6.75	295.974	297.53	235.635	230.716	287.228	289.204	178.619	184.926	273.983	278.776	118.28	93.5141	290.886	305.645	86.2399	128.708
7	301.903	306.444	240.177	233.323	293.325	294.082	183.622	197.078	276.001	283.528	130.264	106.297	293.031	306.57	93.1778	133.081
7.25	304.972	308.63	244.255	238.915	299.17	300.767	188.037	201.451	283.528	288.279	136.277	121.518	294.46	308.21	98.1814	141.617
7.5	309.093	309.135	247.283	243.582	306.402	306.612	190.771	203.301	289.751	293.283	153.853	132.366	295.638	306.107	104.489	144.518
7.75	309.093	312.162	248.965	246.946	307.117	309.093	198.591	206.791	294.797	296.352	152.381	148.092	296.016	307.789	108.021	153.054
8	313.171	314.181	253.169	250.058	312.246	312.541	203.301	210.911	298.202	298.581	160.622	155.45	299.212	309.429	111.973	159.95
8.25	314.895	317.25	254.305	253.506	315.106	317.46	207.043	217.092	302.828	303.543	171.134	153.6	297.025	310.943	118.869	158.52
8.5	316.115	316.241	256.365	255.65	319.941	320.656	211.164	218.69	306.149	307.537	170.63	161.926	300.263	311.91	121.139	166.215
8.75	317.082	318.427	257.626	259.687	319.226	320.235	218.144	222.643	306.023	306.149	181.73	174.246	300.263	310.859	128.54	172.017
9	318.554	318.806	260.948	262.42	321.665	323.137	215.368	227.73	308.967	311.363	184.169	179.502	301.734	312.078	130.306	176.979
9.25	317.25	322.001	261.074	265.742	320.908	320.95	219.195	235.215	308.672	312.078	186.566	190.308	301.608	313.634	134.427	180.931
9.5	319.605	321.539	263.009	265.279	323.179	324.44	218.774	233.533	310.06	315.148	195.101	191.78	303.164	314.139	135.73	183.664
9.75	319.941	320.656	264.144	268.264	320.824	324.903	225.964	237.528	307.663	312.961	193.882	189.299	303.711	315.022	145.107	185.304
10	321.118	321.875	267.129	269.778	323.053	326.543	225.334	238.453	310.985	313.382	199.516	198.802	305.351	313.55	148.386	190.855
10.25	321.118	321.791	268.307	273.899	322.17	325.491	228.698	242.279	311.952	312.961	199.474	198.129	304.173	314.223	151.246	198.423
10.5	320.614	323.263	270.535	271.712	321.455	321.497	234.038	243.414	310.354	313.213	203.091	204.184	306.192	315.358	153.6	200.652
10.75	323.81	324.23	270.115	272.848	321.623	323.431	236.224	246.484	311.405	312.12	204.814	206.37	305.056	314.643	155.577	201.03
11	321.833	322.128	270.998	272.511	323.767	323.81	238.915	250.983	312.288	314.895	210.365	204.688	307.285	316.283	156.333	206.244
11.25	320.614	321.118	272.133	276.506	322.38	324.356	238.831	249.469	311.111	312.835	210.449	205.361	303.585	315.022	164.28	205.782
11.5	322.38	324.524	275.665	277.683	323.725	324.777	244.003	259.14	310.859	312.457	211.921	214.696	305.477	315.694	165.416	211.878
11.75	321.034	321.707	277.725	278.987	323.095	324.02	244.297	255.272	311.195	311.994	216.167	211.836	306.486	316.031	164.196	217.008
12	324.062	324.146	275.917	281.762	322.716	323.347	248.376	257.963	311.952	313.97	220.877	215.663	310.102	315.232	168.78	218.27
12.25	320.193	321.791	279.954	281.257	319.731	322.38	248.628	259.182	309.387	314.223	219.321	218.942	305.771	316.409	172.858	221.255
12.5	321.455	322.128	282.897	281.51	322.464	322.674	253.968	259.098	310.102	316.241	217.303	222.727	305.098	316.493	174.54	225.25
12.75	319.226	321.833	280.584	282.224	321.917	323.725	256.996	258.804	312.457	312.877	218.648	222.853	306.696	316.325	178.408	228.571
13	322.212	323.263	281.804	287.312	320.362	323.81	257.08	265.279	311.868	316.073	222.096	220.162	309.345	317.25	179.418	229.833
13.25	322.254	322.38	284.579	284.957	324.524	324.566	257.921	265.405	310.228	314.727	224.114	223.4	307.285	316.998	176.937	235.089
13.5	322.212	323.473	285.714	286.934	321.245	323.894	260.612	263.597	312.835	314.307	225.124	226.091	308.63	317.166	181.604	236.645
13.75	322.086	323.473	286.177	287.396	322.506	324.104	264.648	270.913	312.961	315.064	227.604	230.379	308.588	316.493	186.986	237.78
14	321.455	322.842	285.882	291.559	324.104	326.332	264.438	269.568	310.901	313.424	234.29	231.22	306.065	316.199	188.29	237.528
14.25	320.067	323.053	288.826	289.499	324.44	325.912	265.279	272.848	311.111	313.844	234.542	232.692	306.276	318.007	187.617	242.195
14.5	320.362	322.254	287.859	289.499	325.323	325.407	265.489	270.956	312.667	315.064	238.663	236.939	307.117	317.376	191.948	244.129
14.75	322.674	322.969	291.265	289.162	324.272	324.65	264.943	268.012	312.793	313.844	239.252	237.948	308.883	317.502	191.023	244.003
15	321.959	325.113	291.054	291.433	324.777	326.29	264.396	271.839	311.7	315.694	238.369	239.167	307.579	317.124	194.975	245.264
15.25	322.464	322.842	292.904	292.021	320.992	321.749	266.961	275.455	312.373	316.115	239.21	240.765	306.57	314.811	196.237	247.199
15.5	323.725	323.725	292.106	292.106	324.524	325.828	268.012	272.722	312.541	313.886	240.093	240.135	306.78	318.764	198.633	248.544
15.75	320.488	324.777	295.638	292.946	323.263	323.725	272.133	275.833	313.087	315.989	243.414	240.093	307.958	315.694	197.582	251.74
16	325.281	325.365	296.479	295.469	324.735	324.777	270.956	273.352	312.246	312.541	247.114	241.522	308.168	318.007	197.961	250.436
16.25	322.884	324.566	292.484	296.394	323.011	324.02	272.175	280.038	312.162	317.166	248.544	244.592	308.967	316.914	199.601	253.548
16.5	322.17	325.828	296.941	298.539	323.305	327.215	272.932	280.248	312.246	315.022	247.955	249.049	308.546	318.596	201.955	254.094
16.75	324.104	324.272	298.791	296.773	325.702	325.702	276.674	277.263	312.541	315.61	248.166	249.806	310.691	317.166	203.175	255.188
17	323.557	326.416	299.254	298.875	321.623	322.8	277.431	277.809	311.952	313.045	246.147	248.04	307.453	318.596	205.361	254.683
17.25	324.146	327.846	298.118	299.38	323.263	324.356	277.221	285.84	313.087	318.175	251.529	249.848	308.967	317.124	203.048	257.248
17.5	323.305	324.44	300.179	300.053	322.548	324.146	278.23	284.537	310.186	312.246	252.833	248.376	307.705	318.764	205.824	259.392
17.75	321.034	322.296	300.515	299.926	324.819	325.618	281.425	279.239	311.405	313.676	250.857	253.926	309.177	317.755	205.529	259.098
18	322.884	324.398	300.515	301.356	324.777	324.819	279.407	279.87	312.541	314.559	250.857	254.305	309.85	317.208	209.776	262.041
18.25	324.861	325.239	300.767	303.585	323.978	324.146	281.047	285.168	310.901	315.106	255.524	251.193	310.985	316.409	210.323	259.224
18.5	324.861	325.239	302.66	301.02	324.272	324.356	277.515	281.804	308.967	312.036	255.356	254.389	308.714	318.722	214.149	263.934
18.75	324.861	325.155	303.29	303.963	324.608	326.08	280.08	285.967	312.078	315.947	254.809	257.584	310.649	317.376	212.635	260.738
19	323.515	327.089	302.113	303.29	323.894	325.113	285.546	284.747	310.438	314.012	256.281	256.365	309.219	319.226	210.365	262.588
19.25	322.296	324.398	305.519	304.762	323.599	325.996	279.87	286.976	308.925	311.826	254.809	258.804	309.135	318.007	214.023	260.57
19.5	322.548	328.098	304.888	303.753	326.29	328.897	284.074	287.06	311.868	312.541	258.173	258.888	310.186	317.586	215.831	262.588
19.75	325.113	326.164	299.212	306.528	324.861	324.903	287.354	286.85	311.826	313.129	259.35	258.005	310.438	316.283	216.672	264.817
20	325.449	326.795	302.912	305.14	324.819	325.996	284.032	287.564	310.438	311.405	259.855	258.383	313.087	320.278	220.078	263.345
20.25	326.038	326.627	305.477	306.78	323.263	325.996	283.612	289.667	312.415	312.877	261.032	259.813	308.462	319.395	218.942	264.985
20.5	324.819	326.501	304.846	303.837	323.179	327.299	282.897	290.171	310.817	313.003	259.855	261.116	311.405	320.572	220.288	264.985
20.75	326.459	326.963	307.159	306.822	323.263	326.164	284.243	288.027	312.162	314.265	259.981	263.009	312.373	319.268	223.021	266.456
21	323.852	325.576	306.023	305.939	323.347	324.398	285.967	286.892	310.607	314.811	263.597	264.943	310.27	318.049	225.46	264.985
21.25	327.468	327.72	304.383	307.663	324.062	325.491	284.453	290.634	308.546	313.508	262.378	262.378	311.321	318.848	224.535	265.573
21.5	325.954	326.248	306.402	306.948	326.206	326.627	293.535	288.279	313.844	316.703	262.588	267.003	311.868	320.614	227.268	269.4
21.75	325.029	325.744	307.285	306.822	324.524	324.566	284.747	286.135	312.751	315.484	265.195	264.817	312.499	321.413	228.151	267.802
22	325.618	325.618	308.672	308.798	323.515	325.996	284.705	295.049	313.087	313.129	265.363	263.807	312.835	317.208	229.412	267.886
22.25	326.416	327.636	305.729	307.369	322.758	325.239	291.054	288.489	312.415	313.928	263.471	265.363	312.12	318.385	230.337	267.592
22.5	325.576	329.402	306.612	308.883	324.482	329.108	291.727	289.961	313.634	314.853	268.096	267.802	313.382	320.067	232.188	269.021
22.75	324.566	328.056	307.873	309.808	322.548	326.753	291.012	296.268	311.7	311.868	265.321	266.204	313.676	319.184	230.085	270.829
23	328.645	328.855	304.426	308.546	325.113	326.669	290.928	294.334	313.129	314.98	270.619	271.796	314.307	320.656	231.683	271.208
23.25	324.062	328.393	308.378	310.144	324.735	325.029	292.274	293.073	312.793	315.358	268.012	267.718	314.391	321.329	231.515	267.466
23.5	325.533	326.585	305.855	307.915	324.693	326.374	291.265	292.358	310.859	314.811	267.55	271.923	312.793	320.698	233.954	272.301
23.75	325.576	325.954	308.798	310.06	323.599	324.861	291.307	293.451	314.223	316.031	268.264	270.199	312.793	319.773	234.921	269.862
24	325.66	328.056	307.453	306.864	325.323	325.323	290.34	291.769	308.967	314.853	271.628	269.568	313.76	319.773	230.464	271.881
24.25	326.543	331.21	309.471	309.85	326.543	327.72	292.526	291.853	311.826	312.078	273.436	272.932	312.835	321.623	233.239	269.568
24.5	325.954	328.981	309.429	310.06	324.65	325.323	293.619	292.82	311.868	313.382	271.502	275.244	313.045	320.824	238.873	272.595
24.75	325.576	326.29	308.841	310.06	323.978	324.566	293.914	293.787	313.213	315.4	271.796	275.202	311.405	321.245	241.018	271.082
25	327.636	327.762	308.714	310.102	324.272	324.44	293.199	293.787	310.102	313.508	269.316	274.151	313.424	321.749	236.981	270.703
25.25	324.735	325.786	306.696	312.33	324.524	326.332	294.544	294.082	313.129	314.895	275.665	273.352	310.985	321.665	240.219	272.89
25.5	324.861	325.323	309.639	312.078	322.884	324.65	295.596	293.872	311.405	314.685	276.968	276.085	313.298	321.287	241.144	270.745
25.75	326.038	328.351	309.513	311.195	324.987	326.29	295.049	297.067	313.424	316.535	275.581	275.875	314.096	319.479	239.84	269.736
26	325.533	326.753	307.873	314.391	324.65	324.945	292.4	297.53	314.012	315.022	275.623	277.641	314.559	321.497	241.774	270.493
26.25	326.332	327.888	309.135	312.204	325.071	327.089	293.998	295.553	313.928	316.956	276.8	278.356	314.139	319.983	241.144	273.394
26.5	325.576	325.828	309.093	311.321	321.539	324.693	294.628	295.638	312.078	316.703	277.725	281.173	316.493	321.791	242.405	272.301
26.75	324.819	325.912	310.102	310.901	323.894	327.005	295.385	294.292	311.153	313.676	277.095	276.8	314.349	320.74	242.489	274.067
27	325.155	328.351	310.102	314.139	319.773	325.87	293.451	294.923	313.466	317.586	275.623	278.945	314.727	322.001	242.615	272.385
27.25	327.047	327.888	311.658	314.895	325.576	326.374	294.082	297.614	310.438	313.171	277.263	280.542	313.76	321.287	245.979	271.965
27.5	325.407	329.402	309.934	312.499	326.29	326.585	295.596	298.749	313.045	314.937	276.926	279.659	314.265	322.632	245.685	274.445
27.75	327.005	328.098	311.111	313.718	323.095	325.912	295.68	294.166	313.003	314.853	278.272	277.978	317.124	320.95	245.475	274.151
28	325.87	328.561	313.045	312.33	325.449	325.87	293.073	298.329	313.087	315.232	280.29	277.347	314.559	321.623	247.072	275.917
28.25	328.182	331.168	312.036	313.886	325.071	325.407	295.932	299.38	313.718	314.559	279.365	282.855	314.349	321.959	246.442	275.833
28.5	326.459	328.519	310.943	313.298	323.095	324.987	297.193	297.488	314.433	315.232	280.29	283.065	313.886	321.791	246.736	276.422
28.75	325.449	325.744	311.49	312.751	323.347	325.113	294.586	299.128	312.415	315.4	278.903	283.149	313.676	319.857	247.241	277.263
29	323.767	326.585	310.102	314.096	324.903	325.66	294.881	297.656	314.601	315.022	282.981	281.173	316.199	323.347	246.652	274.74
29.25	329.108	329.36	311.237	312.415	323.767	323.894	297.109	296.521	313.34	315.484	281.678	283.486	313.34	323.221	245.391	276.338
29.5	326.416	331.799	312.583	315.652	326.332	327.005	296.689	296.058	312.877	315.148	280.837	282.981	315.358	321.203	251.698	274.656
29.75	327.72	328.014	310.438	312.919	324.02	326.29	294.67	299.8	312.751	315.694	279.491	281.678	316.115	321.623	249.217	276.422
30	326.585	326.711	312.751	313.508	324.693	326.795	294.544	297.235	312.877	315.484	280.921	284.663	316.031	322.128	253.211	277.851
30.25	326.164	327.005	310.186	315.778	324.861	327.089	296.184	296.352	313.171	315.19	282.771	279.954	315.274	322.17	249.217	274.614
30.5	326.416	327.594	310.396	313.718	325.618	326.711	296.521	296.605	313.928	315.694	285.672	284.327	316.914	323.137	250.1	277.263
30.75	326.921	328.014	311.237	315.274	324.398	325.491	297.362	296.479	311.111	313.424	280.29	284.999	316.283	324.146	250.058	276.59
31	325.155	328.14	308.672	315.274	325.954	326.332	297.067	300.936	314.475	315.316	283.233	285.882	316.409	322.842	252.118	274.614
31.25	327.594	328.561	311.574	313.97	324.146	325.702	296.31	299.758	311.784	314.349	284.116	281.804	317.04	322.001	250.899	277.557
31.5	326.248	326.753	313.634	316.703	325.954	326.795	299.716	300.263	313.087	316.535	281.51	285.967	318.427	322.758	254.094	275.875
31.75	327.552	327.846	312.415	316.241	323.641	329.402	295.343	300.641	314.181	314.811	282.393	288.321	314.727	326.374	253.169	277.557
32	327.005	327.72	310.522	315.274	322.674	326.543	299.59	301.02	314.012	314.853	280.837	284.789	317.839	326.585	256.407	278.945
32.25	326.416	329.15	310.691	318.301	324.566	326.501	298.497	301.062	314.349	315.022	282.813	284.116	316.325	324.356	254.515	276.674
32.5	328.267	328.981	309.681	316.746	325.155	325.407	296.731	301.104	311.952	316.409	285.252	286.177	315.863	322.044	254.347	280.122
32.75	329.654	330.033	310.354	318.343	323.81	326.416	298.202	300.053	313.802	315.19	288.363	285.042	316.451	326.08	252.917	278.146
33	327.257	331	308.63	316.115	324.608	325.996	296.605	301.272	315.316	315.652	284.369	286.219	317.544	322.38	255.65	279.071
33.25	327.257	329.276	311.658	316.577	322.842	323.515	299.758	300.011	312.751	314.727	284.327	288.994	317.418	323.81	255.944	276.296
33.5	327.257	327.846	310.102	316.325	325.365	326.164	300.347	298.413	313.171	313.382	287.144	285.21	317.755	320.992	256.659	281.005
33.75	328.729	329.36	311.321	316.031	325.702	327.888	298.202	299.968	312.961	316.661	285.042	286.009	314.307	323.011	254.347	276.59
34	326.921	328.267	312.288	318.175	324.398	324.861	302.491	302.954	314.559	317.166	283.402	288.363	317.124	322.506	256.87	278.861
34.25	325.744	328.771	315.19	316.241	324.062	327.426	300.053	300.263	313.298	314.517	285.168	286.471	316.115	321.161	256.155	275.581
34.5	326.374	329.276	312.12	318.638	323.431	325.407	301.272	303.627	313.382	314.433	287.396	285.42	318.217	323.641	258.005	275.749
34.75	328.267	329.822	314.937	319.479	323.305	325.071	303.122	303.5	313.424	313.802	285.63	287.354	316.199	325.449	258.383	277.095
35	326.248	326.879	313.844	318.932	323.767	324.104	303.5	305.351	313.466	314.601	288.826	290.129	316.914	323.641	258.72	280.206
35.25	327.972	329.192	311.91	317.082	323.936	324.987	304.383	305.813	313.508	314.937	286.219	288.321	318.217	322.38	256.575	277.305
35.5	326.416	328.014	314.349	321.203	323.263	325.323	302.617	308.084	312.373	314.391	285.21	290.424	319.31	323.179	254.347	279.533
35.75	328.309	328.309	314.391	319.1	321.917	324.02	303.879	306.402	314.727	314.895	289.751	289.372	315.778	323.053	253.926	278.482
36	328.897	329.108	313.844	317.292	325.744	325.828	304.51	304.636	313.928	316.493	288.111	285.462	317.713	322.464	257.122	279.407
36.25	327.846	330.033	312.457	324.188	325.66	326.879	304.636	304.51	312.373	316.956	284.999	291.265	316.998	323.431	255.776	278.23
36.5	326.711	327.972	312.709	324.819	325.786	326.627	301.903	305.855	311.784	316.493	291.223	290.718	317.502	322.254	255.146	275.833
36.75	326.585	327.552	312.625	318.007	323.305	326.585	304.804	305.182	314.349	315.652	291.265	288.658	317.166	323.137	257.416	277.137
37	326.753	329.023	313.34	324.987	323.894	325.239	302.365	306.654	315.736	316.241	284.663	292.148	316.956	322.716	258.804	278.482
37.25	326.501	327.93	310.691	319.352	323.305	324.356	304.299	305.224	313.087	314.517	290.382	291.349	315.61	323.557	259.603	276.968
37.5	325.744	328.771	315.106	324.777	325.071	325.533	304.72	304.383	313.298	315.526	289.835	288.069	316.451	323.389	257.332	279.786
37.75	325.786	326.08	311.447	323.978	324.65	325.87	303.416	306.738	313.76	315.19	290.087	292.063	314.601	325.197	261.327	275.076
38	325.533	327.005	316.746	318.848	324.608	325.365	304.594	305.561	314.391	314.391	289.162	293.073	317.713	325.323	257.668	278.608
38.25	325.491	330.495	315.316	320.866	325.155	325.533	304.678	306.57	312.288	314.685	291.643	292.106	319.857	322.212	258.425	280.669
38.5	326.963	328.645	315.694	318.848	322.632	325.702	304.383	306.444	314.096	316.409	290.592	291.601	316.703	321.497	258.089	278.02
38.75	327.93	329.612	315.652	319.773	325.954	326.837	303.458	305.729	312.667	314.853	287.438	291.811	319.479	325.533	257.921	279.87
39	325.786	328.056	314.475	326.164	323.221	324.356	306.023	307.243	312.499	314.769	292.021	291.517	318.301	324.819	260.57	281.72
39.25	326.374	327.678	317.208	321.833	323.263	326.08	306.065	308.378	316.157	317.881	284.957	289.372	317.208	324.104	256.701	278.945
39.5	328.182	331.799	311.363	319.647	323.095	325.155	307.032	308.168	316.493	317.629	287.27	294.25	316.493	326.248	258.089	277.809
39.75	325.618	325.912	312.625	319.31	321.749	325.702	303.795	306.192	313.928	314.096	289.709	288.91	319.563	323.137	256.533	274.488
40	328.729	329.36	310.943	324.356	323.473	325.576	307.117	309.555	313.676	314.853	288.531	291.979	316.661	322.254	257.711	280.837
40.25	325.407	327.636	311.279	321.539	324.861	325.029	305.603	305.561	313.97	315.526	289.288	292.484	317.25	322.969	257.668	277.389
40.5	327.804	328.309	313.802	321.665	323.179	327.131	305.687	308.42	313.55	314.517	291.853	289.33	316.788	325.954	259.056	276.716
40.75	327.005	327.972	315.442	322.506	324.903	326.206	307.705	307.032	314.643	316.115	290.97	291.012	318.974	322.086	256.996	280.08
41	328.098	330.958	312.625	329.528	323.221	325.491	303.711	306.864	311.616	316.367	291.727	292.316	318.932	321.581	259.098	278.903
41.25	329.192	330.327	313.129	327.594	325.618	327.594	306.149	311.405	313.886	316.577	288.279	292.862	315.989	327.047	260.57	278.482
41.5	325.996	328.098	313.634	326.795	324.356	324.482	305.056	307.915	313.76	314.811	292.232	294.46	317.755	323.852	259.14	277.599
41.75	326.837	329.991	312.246	320.278	324.524	325.996	300.936	308.546	314.937	316.157	292.442	294.082	317.755	323.137	259.266	280.795
42	326.459	329.15	314.349	325.954	326.29	326.501	304.72	306.149	311.237	315.694	291.769	293.787	318.217	323.978	259.182	276.842
42.25	329.108	329.991	322.296	319.395	325.576	325.996	303.08	304.888	312.457	317.544	290.255	293.703	319.437	325.323	259.603	279.029
42.5	327.552	328.225	310.775	326.501	325.449	326.459	304.341	306.696	316.031	318.932	293.703	293.619	318.848	323.011	258.972	279.029
42.75	328.351	331.504	318.68	325.365	325.323	328.477	305.645	304.51	313.129	315.863	291.096	294.082	320.95	323.095	259.981	274.488
43	327.51	328.435	312.457	319.857	325.954	327.005	302.87	309.892	315.106	315.568	293.199	296.226	318.932	323.725	258.383	280.669
43.25	327.173	327.426	309.429	321.203	326.08	326.248	304.762	306.444	315.064	315.905	289.036	291.096	318.091	323.053	259.434	275.371
43.5	327.089	327.72	313.508	325.323	326.29	328.939	304.005	303.122	311.784	316.703	291.433	294.124	315.905	323.473	260.023	279.659
43.75	326.29	328.477	315.652	319.268	324.272	326.963	302.912	305.14	313.424	316.409	291.895	289.835	317.797	323.221	258.467	278.945
44	325.576	327.257	318.512	322.38	325.912	325.996	302.996	307.705	314.307	315.568	291.18	291.811	317.544	323.011	261.579	275.833
44.25	328.435	328.981	310.649	320.698	326.795	327.552	305.855	307.243	315.652	316.157	293.493	292.904	317.544	323.389	259.392	279.113
44.5	324.777	327.594	313.34	321.161	326.753	328.687	306.99	308.126	312.036	315.61	291.727	295.722	319.437	324.566	259.729	277.095
44.75	328.519	328.897	311.826	326.627	328.14	329.57	305.897	306.149	312.162	316.535	291.012	293.787	319.773	324.735	259.224	276.001
45	326.963	327.257	313.256	327.215	326.29	327.762	306.402	314.769	314.307	314.517	293.787	294.712	317.923	321.371	261.158	277.179
45.25	325.365	326.206	312.541	319.773	323.137	324.524	306.906	314.012	313.886	314.601	288.027	292.568	318.385	323.263	261.495	278.398
45.5	326.669	327.552	311.994	325.533	325.912	325.954	303.332	308.714	313.676	313.676	291.18	295.553	317.544	324.65	260.36	279.996
45.75	328.056	328.267	311.994	322.17	326.753	327.552	301.608	308.378	312.709	316.83	292.736	291.307	317.923	325.449	261.074	280.963
46	326.416	329.486	314.012	317.208	324.44	326.038	303.5	308.336	313.087	315.484	293.199	295.89	318.259	326.543	261.285	279.029
46.25	327.384	328.855	322.632	326.795	325.365	325.491	302.197	306.654	314.853	316.493	293.745	294.67	316.788	322.128	261.2	274.824
46.5	324.146	327.215	314.223	319.352	325.029	327.762	303.29	305.813	314.181	315.652	292.904	297.235	316.956	322.632	261.369	276.422
46.75	326.416	328.225	314.054	329.822	325.744	327.047	306.486	307.369	314.769	316.157	294.082	294.124	318.638	322.548	262.42	277.725
47	325.239	328.939	312.457	324.945	326.501	326.585	306.78	309.009	312.499	316.535	293.031	295.343	316.073	322.59	261.369	279.197
47.25	326.332	327.804	310.522	325.155	325.071	328.351	306.023	308.883	313.298	315.106	288.994	295.385	317.797	323.389	259.182	280.795
47.5	325.113	328.014	311.742	318.89	324.777	325.786	306.192	309.724	313.129	315.316	291.307	296.226	315.989	325.155	261.074	278.146
47.75	328.014	329.57	313.045	326.543	327.342	328.014	301.188	306.99	314.096	317.46	294.418	293.031	320.067	323.557	261.411	280.374
48	327.72	327.72	308.462	322.464	325.996	326.921	301.861	311.742	314.937	315.358	289.12	295.301	319.226	324.735	260.948	279.828
	325.281	327.762	326.501	327.131	325.618	327.005	307.705	302.996	313.76	316.493	291.979	295.932	318.175	324.062	278.776	277.641

## Sheet: Fig 1D
Fig 1D
	GN02007+Cys R1	GN02007+Cys R2	GN02007 R1	GN02007 R2	GN02094+Cys R1	GN02094+Cys R2	GN02094 R1	GN02094 R2	GN02148+Cys R1	GN02148+Cys R2	GN02148 R1	GN02148 R2	W+Cys R1	W+Cys R2	W R1	W R2
0	10.9745	12.1938	29.6436	39.3146	10.9745	11.479	35.6565	36.161	10.9745	11.6472	10.9745	10.9745	10.9745	10.9745	10.9745	10.9745
0.25	10.9745	12.2359	32.5449	39.3146	10.9745	11.8995	33.47	36.161	10.9745	13.8337	10.9745	10.9745	10.9745	10.9745	10.9745	10.9745
0.5	10.9745	10.9745	31.746	39.3146	10.9745	10.9745	43.6035	36.161	10.9745	10.9745	10.9745	10.9745	10.9745	10.9745	10.9745	10.9745
0.75	10.9745	11.6052	29.6436	36.2872	10.9745	10.9745	35.9929	36.3713	10.9745	10.9745	10.9745	10.9745	10.9745	10.9745	10.9745	10.9745
1	10.9745	11.3949	33.2597	34.2689	10.9745	10.9745	34.0587	45.6638	10.9745	10.9745	10.9745	10.9745	10.9745	10.9745	10.9745	10.9745
1.25	11.479	11.6893	32.587	34.2689	10.9745	11.5631	34.6053	37.0861	10.9745	10.9745	10.9745	10.9745	10.9745	10.9745	10.9745	10.9745
1.5	10.9745	12.5723	30.9892	36.2872	10.9745	10.9745	31.0733	38.5578	10.9745	10.9745	10.9745	10.9745	10.9745	10.9745	10.9745	10.9745
1.75	13.8337	13.9598	37.1281	35.9088	10.9745	11.3949	37.3384	34.8996	10.9745	10.9745	10.9745	10.9745	10.9745	11.5631	10.9745	10.9745
2	18.4169	20.3931	36.3713	36.0349	12.9087	12.9507	41.0386	32.7972	10.9745	11.437	10.9745	10.9745	11.7734	13.0348	10.9745	10.9745
2.25	21.3602	24.0933	38.9782	37.843	11.8995	12.7405	43.8137	38.0532	10.9745	11.437	10.9745	10.9745	10.9745	10.9745	10.9745	10.9745
2.5	27.2049	29.7698	40.6601	44.1922	16.6089	18.0805	46.3786	42.0057	15.852	17.1134	10.9745	10.9745	12.0256	12.8666	10.9745	10.9745
2.75	32.6711	38.5998	44.9911	46.7571	22.3694	22.7478	62.4409	47.556	24.2615	24.3456	10.9745	10.9745	13.245	14.6326	10.9745	10.9745
3	49.4061	50.3311	51.7187	46.9253	23.799	26.7844	65.7626	47.7242	24.682	28.6765	10.9745	10.9745	20.6034	22.916	10.9745	10.9745
3.25	63.9125	70.7663	70.1356	51.0459	34.1007	39.3987	64.7955	62.525	33.8905	37.7168	10.9745	10.9745	19.8886	20.3931	10.9745	10.9745
3.5	93.3039	105.245	115.884	60.4226	44.5285	49.2799	89.5617	69.4208	41.5011	48.2287	10.9745	10.9745	24.7241	25.3548	10.9745	10.9745
3.75	136.487	139.304	147.209	75.6439	56.8485	72.7846	96.878	71.2288	51.8869	66.8559	10.9745	10.9745	38.9362	40.2817	10.9745	10.9745
4	168.78	174.162	165.92	118.196	78.377	93.2198	119.5	96.5836	74.887	89.8139	10.9745	10.9745	53.3165	53.9472	10.9745	10.9745
4.25	193.42	203.931	185.641	151.12	104.993	122.485	128.792	103.353	89.6037	112.267	10.9745	10.9745	76.1064	82.3294	10.9745	10.9745
4.5	222.517	227.857	190.813	166.131	133.165	153.474	154.652	119.668	110.838	146.074	10.9745	10.9745	117.103	119.037	10.9745	10.9745
4.75	239.378	239.798	198.087	189.888	162.977	176.348	171.849	139.346	144.602	171.176	10.9745	10.9745	155.787	167.308	10.9745	10.9745
5	251.445	254.221	205.95	197.288	192.747	200.61	183.454	164.449	170.588	189.551	10.9745	10.9745	210.07	223.442	17.66	10.9745
5.25	256.743	264.522	217.008	210.533	218.27	219.447	197.54	180.595	195.942	210.953	10.9745	10.9745	237.023	259.897	19.6363	10.9745
5.5	267.55	273.058	224.577	219.069	235.215	242.952	202.964	193.714	215.831	230.043	10.9745	10.9745	270.956	286.471	30.2323	17.9123
5.75	276.548	280.416	234.416	225.964	254.347	254.515	208.136	205.571	230.842	243.919	10.9745	10.9745	283.233	296.352	32.8813	20.9818
6	280.669	288.994	238.2	234.458	265.742	265.826	213.476	213.476	246.652	254.935	10.9745	10.9745	288.7	302.912	41.5011	31.1574
6.25	290.003	292.274	243.078	238.999	275.665	277.137	222.18	220.162	258.594	263.765	10.9745	11.2688	293.283	306.78	51.7607	37.2963
6.5	292.989	300.263	242.952	243.162	285.462	288.91	227.1	224.997	265.952	273.016	10.9745	10.9745	294.502	307.369	60.3385	44.2763
6.75	293.535	300.473	247.157	245.559	287.943	292.021	229.244	232.019	275.034	280.795	10.9745	10.9745	297.193	309.387	66.7718	52.4756
7	297.866	309.303	250.983	247.619	293.073	300.683	235.131	236.897	284.369	285.126	10.9745	10.9745	294.334	311.91	70.1777	61.0533
7.25	303.753	314.349	253.548	254.851	301.692	304.846	239.462	241.354	288.195	289.625	10.9745	10.9745	296.394	315.905	75.3495	69.0003
7.5	304.51	313.676	257.164	255.23	303.879	309.135	244.213	247.199	292.442	293.703	10.9745	10.9745	296.268	315.232	87.0388	71.0186
7.75	306.36	317.797	257.458	259.855	305.435	314.769	248.544	251.109	296.394	300.599	10.9745	10.9745	295.511	313.171	87.7116	81.951
8	310.354	320.235	260.486	263.345	312.204	320.53	252.118	254.893	302.533	303.332	10.9745	12.8246	299.8	315.484	91.3697	87.249
8.25	310.018	320.067	262.294	267.129	315.316	321.959	255.987	259.098	304.131	308.883	10.9745	10.9745	300.599	316.914	96.5836	89.9401
8.5	312.667	321.791	263.513	265.405	316.872	327.678	258.972	260.654	304.426	313.003	10.9745	10.9745	298.581	316.409	103.269	97.7189
8.75	315.484	327.005	266.541	270.157	318.175	329.528	263.345	264.438	304.047	313.171	10.9745	14.0439	301.903	319.184	106.759	104.615
9	312.246	326.374	267.508	272.764	322.464	331.042	261.579	265.573	308.084	313.256	10.9745	10.9745	303.122	320.824	112.183	108.147
9.25	316.409	326.08	271.292	271.67	319.983	330.201	265.027	273.352	309.976	316.83	10.9745	15.2633	302.071	320.824	115.001	111.258
9.5	318.722	324.104	269.778	273.815	322.548	328.603	265.111	268.559	311.742	314.433	10.9745	13.7917	300.978	320.824	117.271	120.551
9.75	315.778	328.771	272.511	278.818	321.959	329.738	268.433	270.493	311.532	318.133	10.9745	10.9745	303.374	318.175	125.428	124.629
10	316.031	324.566	276.464	278.314	325.702	329.234	271.376	273.605	310.649	317.713	13.203	13.6655	304.089	320.95	126.9	124.882
10.25	315.778	325.66	273.142	277.095	321.707	330.747	268.769	277.473	309.219	318.512	10.9745	10.9745	305.309	323.221	132.408	131.609
10.5	319.226	328.939	278.02	279.744	324.44	332.808	272.848	277.095	312.246	319.731	10.9745	16.9452	303.837	320.95	136.991	136.697
10.75	316.998	326.963	276.8	282.897	322.044	333.396	273.689	276.968	308.168	317.502	10.9745	10.9745	303.332	321.875	143.173	143.215
11	317.082	327.384	281.552	280.08	322.338	331.168	276.254	277.851	308.42	317.292	10.9745	10.9745	303.038	322.422	147.167	145.149
11.25	319.31	328.351	279.491	281.341	321.118	330.789	276.001	281.888	309.766	317.124	10.9745	10.9745	305.687	322.884	147.63	148.471
11.5	318.89	327.005	280.248	286.261	322.212	332.093	276.632	288.027	309.934	317.671	10.9745	15.7679	308.042	323.263	153.348	153.726
11.75	316.451	328.519	278.945	284.243	325.239	331.883	276.338	282.393	307.495	318.175	10.9745	10.9745	307.747	325.197	151.204	156.333
12	319.226	326.795	282.603	285.798	323.095	329.991	279.239	285.84	311.742	317.502	13.6235	11.479	308.588	322.338	161.505	159.613
12.25	315.568	329.696	283.78	288.489	321.581	332.513	279.197	286.723	308.714	318.974	11.0586	21.2341	305.855	326.038	161.379	166.173
12.5	318.007	327.089	285.882	288.952	324.903	330.075	286.219	283.233	310.901	318.343	10.9745	26.6162	307.705	325.113	167.644	169.158
12.75	314.937	327.005	286.639	290.129	322.38	330.705	285.714	284.453	310.607	317.502	10.9745	27.0787	308.336	324.02	168.822	173.405
13	319.058	328.603	286.681	291.643	321.455	331.252	285.925	290.55	311.658	317.797	10.9745	21.6546	307.705	324.314	172.522	176.769
13.25	316.493	326.669	285.252	291.223	323.095	333.06	288.153	286.429	311.153	316.703	10.9745	26.448	307.831	325.239	177.021	182.151
13.5	319.773	328.729	291.18	290.424	322.716	329.738	287.733	287.186	311.321	319.1	10.9745	37.5066	305.393	324.188	178.745	183.707
13.75	316.199	328.729	289.457	292.316	322.044	334.027	288.994	294.586	307.369	320.109	10.9745	74.1722	306.234	324.482	182.235	187.827
14	319.352	328.225	287.48	291.433	322.758	331.63	286.639	290.129	308.168	320.025	12.1097	102.596	304.93	325.281	184.463	191.99
14.25	318.722	327.51	289.33	293.661	323.978	333.186	287.102	298.707	308.798	317.923	11.6472	125.639	307.075	323.473	188.836	193.966
14.5	317.124	329.612	291.054	293.703	323.725	330.621	290.928	289.751	312.667	316.83	11.9416	144.266	309.976	324.65	194.218	196.825
14.75	319.184	328.687	290.213	295.259	321.076	332.261	287.018	290.255	311.111	318.554	11.479	157.637	308.756	323.137	196.573	202.081
15	317.544	329.864	290.508	298.202	323.936	333.018	287.901	293.451	309.85	316.451	10.9745	166.089	307.621	325.828	198.003	203.343
15.25	316.956	329.276	289.288	294.923	322.969	331.084	288.574	296.479	310.733	318.848	10.9745	184.295	306.948	325.113	202.964	209.229
15.5	316.031	327.552	290.255	294.67	324.861	332.009	287.985	290.382	312.33	317.502	10.9745	193.42	308.967	323.095	204.142	214.738
15.75	319.268	326.837	289.625	295.638	323.852	331.378	293.787	297.866	310.396	319.016	10.9745	193.84	307.369	323.978	207.674	219.237
16	317.46	327.342	292.484	295.511	322.884	332.219	290.844	292.148	310.186	316.535	10.9745	201.535	309.177	325.365	211.921	224.661
16.25	318.427	331.378	291.727	298.665	323.725	333.943	292.989	300.221	310.985	319.521	10.9745	203.805	312.078	324.062	210.07	227.52
16.5	319.016	331.63	293.661	298.581	325.197	335.331	292.736	299.548	310.354	320.614	10.9745	210.449	308.168	325.786	213.224	231.389
16.75	318.722	331.042	290.76	299.758	322.969	330.958	296.857	292.989	309.808	318.175	12.2359	216.083	310.607	324.693	215.621	234.71
17	321.118	329.948	293.872	299.758	323.81	329.276	296.899	294.839	309.934	318.343	10.9745	217.639	309.261	325.576	215.873	238.621
17.25	318.974	328.897	293.535	300.053	325.071	333.144	294.881	301.23	311.994	319.437	10.9745	224.451	310.607	324.693	219.237	240.303
17.5	319.521	330.579	294.376	299.001	323.767	329.023	294.67	300.053	312.204	317.713	10.9745	227.1	308.168	326.038	223.063	246.358
17.75	318.007	333.481	294.418	302.071	322.338	333.481	295.68	295.638	311.111	319.058	10.9745	229.665	311.868	323.978	225.334	249.343
18	318.848	334.321	296.731	304.257	323.473	333.733	294.755	297.53	309.766	319.268	10.9745	235.173	307.495	323.305	229.16	250.31
18.25	318.427	331.925	296.31	303.416	323.894	332.345	295.596	307.621	309.892	319.058	11.9416	237.486	314.139	325.828	227.142	254.136
18.5	320.698	331.883	295.427	303.543	324.524	334.237	294.166	298.202	308.336	318.554	10.9745	238.999	311.49	325.786	234.542	257.08
18.75	319.352	331.588	295.427	309.976	324.104	331.168	296.479	305.729	309.135	317.839	11.7734	241.943	307.075	324.314	232.188	260.402
19	320.488	331.168	296.31	309.597	324.987	334.364	300.515	304.468	309.766	319.226	10.9745	244.171	311.574	325.197	233.533	262.84
19.25	321.497	332.724	300.137	306.738	326.837	335.289	294.208	305.435	309.808	317.923	10.9745	247.997	310.733	323.978	235.173	265.195
19.5	321.076	330.159	300.095	307.621	324.188	332.219	296.647	303.921	307.663	318.133	10.9745	248.712	309.597	324.398	237.822	266.456
19.75	320.446	330.033	295.806	306.948	322.969	332.597	300.095	305.435	309.471	319.689	10.9745	251.235	310.691	327.257	240.135	268.391
20	319.1	329.696	298.118	307.579	324.819	332.093	296.731	304.552	313.676	320.025	11.8154	251.067	311.868	326.164	240.891	271.292
20.25	323.305	331.799	300.515	306.444	324.44	330.916	297.908	307.201	310.564	317.292	10.9745	253.253	311.658	324.188	243.078	270.661
20.5	320.488	331.799	298.665	308.714	322.422	335.457	297.572	305.981	308.967	318.427	10.9745	257.458	312.709	326.038	245.264	271.502
20.75	318.974	330.579	299.842	306.948	324.188	332.976	298.959	305.014	309.724	316.872	10.9745	261.495	312.919	325.449	247.745	271.965
21	321.203	331.42	298.665	305.729	322.758	333.438	298.455	307.285	309.471	314.937	11.2267	256.827	309.387	328.098	246.568	275.875
21.25	323.347	331.63	302.407	307.453	325.365	335.415	298.581	307.032	310.817	317.671	10.9745	260.36	312.961	327.72	252.16	277.01
21.5	319.899	332.64	300.263	306.065	324.188	334.406	306.402	298.917	313.928	318.932	10.9745	264.27	311.868	324.693	248.502	277.893
21.75	320.53	333.144	302.239	307.537	324.482	333.733	300.557	300.137	313.129	316.746	10.9745	261.579	310.985	327.342	250.268	276.842
22	320.824	334.49	302.365	306.444	325.323	333.481	299.548	309.976	309.85	320.151	10.9745	262.546	310.018	327.047	255.272	280.416
22.25	320.95	334.153	300.221	305.939	324.146	332.934	301.819	302.239	313.844	321.329	10.9745	264.438	310.733	325.491	253.38	279.659
22.5	320.488	333.733	301.314	307.705	325.576	334.742	298.917	302.113	313.886	319.31	10.9745	269.526	312.415	326.08	253.842	281.636
22.75	323.725	333.102	301.23	306.57	324.903	332.766	300.431	311.363	313.171	318.848	10.9745	267.718	311.279	325.87	257.668	279.365
23	322.969	334.448	302.786	305.897	323.81	333.102	299.043	302.786	312.751	317.755	10.9745	269.316	311.994	327.762	257.711	280.5
23.25	323.725	332.934	302.029	306.402	326.248	333.102	300.431	303.164	311.153	319.605	10.9745	267.676	312.835	326.164	255.944	280.206
23.5	320.404	335.961	301.566	306.738	325.071	333.649	298.118	300.641	311.069	318.301	10.9745	272.007	312.078	326.795	258.131	281.005
23.75	319.1	331.042	304.51	306.486	323.641	333.228	299.926	302.828	314.012	318.806	10.9745	271.628	314.054	326.29	257.626	279.281
24	323.767	334.069	304.846	306.654	325.029	334.7	300.473	301.692	315.4	318.722	12.7825	271.923	311.111	327.215	259.771	282.771
24.25	321.917	333.523	305.771	306.318	326.585	332.724	298.581	301.356	313.087	318.301	10.9745	273.478	312.12	326.501	261.032	280.627
24.5	322.001	334.279	304.804	308.588	324.735	332.387	298.665	300.767	312.541	319.184	12.32	274.53	312.415	326.963	258.509	281.467
24.75	323.347	333.775	304.804	307.831	325.87	334.49	298.875	303.038	313.886	319.31	10.9745	273.058	311.7	327.72	263.261	281.047
25	320.404	333.438	305.855	309.681	322.674	332.513	300.894	300.936	309.934	321.833	10.9745	280.627	311.952	327.342	260.99	281.467
25.25	322.296	335.709	304.341	308.462	325.281	332.85	300.599	301.987	311.027	319.437	10.9745	276.338	314.811	327.678	262.966	281.846
25.5	323.221	330.958	306.78	306.192	324.777	334.406	300.936	301.272	312.541	320.362	11.3529	275.791	313.592	326.837	262.462	282.14
25.75	324.65	334.237	303.879	308.21	324.314	333.817	299.926	310.775	312.961	320.656	10.9745	278.23	313.886	327.636	266.12	285.756
26	321.034	335.12	305.729	307.537	325.029	333.943	300.936	310.018	311.027	319.226	11.479	282.603	315.652	330.874	265.111	284.243
26.25	321.329	332.597	305.771	308.336	324.02	334.153	299.842	303.837	311.826	319.479	10.9745	283.149	314.223	329.318	264.817	282.645
26.5	321.791	332.597	307.285	307.537	324.062	333.102	301.146	302.828	313.256	324.356	10.9745	283.78	313.718	330.033	264.606	282.266
26.75	321.497	334.279	307.201	308.883	324.188	333.649	301.819	301.65	314.223	319.689	12.6564	279.071	314.937	329.15	267.171	283.233
27	322.212	335.751	310.649	307.579	322.464	332.135	301.356	303.164	316.157	321.665	11.1426	284.074	313.592	329.36	269.147	282.224
27.25	322.506	335.415	306.402	307.495	325.407	333.733	300.809	302.66	311.237	318.217	13.245	282.056	313.424	330.453	268.475	284.369
27.5	322.632	332.808	308.126	310.691	324.23	334.616	301.566	302.786	312.583	321.539	10.9745	281.762	317.25	330.663	269.274	287.102
27.75	325.491	333.817	309.051	310.859	324.735	331.841	302.491	305.855	312.877	322.044	10.9745	283.864	316.619	328.519	268.222	284.663
28	324.02	335.036	308.126	308.756	322.758	333.901	302.407	302.575	312.625	320.656	10.9745	279.617	314.391	330.369	270.451	285.294
28.25	324.314	336.172	308.084	310.144	323.894	335.331	302.828	309.219	312.204	321.497	10.9745	284.327	314.265	331.336	273.058	284.705
28.5	323.137	332.976	307.579	308.883	325.87	334.364	304.131	303.5	312.625	323.347	13.3291	285.756	315.989	330.411	272.175	285.21
28.75	322.464	334.91	307.285	308.42	323.852	333.481	303.416	304.552	311.532	320.95	10.9745	281.846	314.349	330.411	269.232	287.48
29	323.894	333.775	306.99	309.639	324.188	335.793	300.431	304.383	311.91	320.572	10.9745	286.429	315.358	330.033	273.226	286.135
29.25	321.118	335.457	308.672	308.21	325.618	335.793	303.711	305.855	310.06	320.067	12.4041	287.018	313.718	330.411	271.881	285.672
29.5	320.656	335.331	307.327	309.429	320.53	334.658	302.87	306.065	314.643	319.016	10.9745	284.032	312.373	329.696	272.469	285.504
29.75	321.749	334.321	307.663	309.85	324.945	332.051	302.912	305.266	312.751	322.17	10.9745	286.471	314.811	329.318	271.881	285.756
30	322.758	335.625	308.42	308.967	325.155	335.835	303.416	303.543	314.223	320.446	10.9745	284.369	316.367	329.612	270.157	286.471
30.25	323.095	336.886	307.537	309.051	324.104	335.919	301.482	303.921	314.769	319.647	10.9745	283.612	317.586	328.939	271.166	287.312
30.5	323.936	334.406	307.831	310.06	323.936	333.565	302.786	304.468	314.012	318.554	11.479	287.354	313.634	332.724	271.334	289.12
30.75	320.824	332.808	309.051	309.513	324.777	331.841	303.921	304.383	314.181	318.217	10.9745	283.99	312.499	329.36	272.637	284.873
31	320.656	333.565	307.159	309.261	324.02	334.448	304.468	310.354	312.793	320.95	10.9745	288.405	313.592	328.813	271.965	289.12
31.25	322.674	335.835	309.513	309.261	324.272	332.597	301.23	305.897	314.643	320.824	12.362	282.056	315.316	331.841	273.058	286.387
31.5	320.95	335.12	308.546	307.285	322.674	333.523	303.374	304.72	312.667	320.782	10.9745	289.835	315.82	332.303	274.782	288.826
31.75	322.001	335.667	307.789	310.438	324.188	334.742	302.281	313.382	311.405	322.296	10.9745	289.583	316.199	332.093	273.941	289.246
32	320.572	334.448	306.738	314.181	324.65	334.742	303.332	313.129	312.036	322.632	10.9745	285.925	315.526	329.78	277.305	289.877
32.25	323.431	336.55	306.948	307.873	323.641	332.513	303.669	302.912	312.793	321.875	10.9745	285.294	316.283	333.607	275.244	288.574
32.5	323.473	335.373	305.771	307.495	325.071	334.111	303.921	314.895	314.685	320.866	10.9745	284.831	314.895	330.831	276.085	290.97
32.75	324.945	337.349	305.645	307.159	323.515	332.85	303.038	311.237	311.321	319.184	10.9745	284.579	316.073	331.672	276.338	289.961
33	324.861	334.069	305.645	306.486	323.347	334.574	302.365	314.054	314.559	320.656	10.9745	286.808	315.064	332.766	274.403	291.18
33.25	322.464	335.793	308.168	308.504	325.491	334.448	302.87	305.519	312.457	320.572	10.9745	290.592	317.124	330.369	275.202	292.484
33.5	323.347	332.597	307.537	308.042	326.921	333.438	303.879	304.468	313.466	320.698	11.6472	287.775	316.409	332.093	277.221	288.994
33.75	325.155	334.195	309.135	308.672	324.819	335.289	303.458	312.709	312.288	322.001	10.9745	285.336	314.559	332.934	277.683	289.162
34	322.548	335.583	309.261	308.672	324.777	335.457	306.696	311.994	312.457	321.161	10.9745	290.76	315.358	331.294	279.155	289.793
34.25	322.464	337.265	308.168	309.976	324.65	335.625	304.299	304.005	314.223	323.431	10.9745	286.892	317.965	332.051	275.244	289.961
34.5	323.978	337.391	308.294	310.06	324.65	333.144	306.528	312.625	312.583	320.488	10.9745	287.985	316.577	332.682	273.1	290.802
34.75	322.128	333.943	305.939	315.863	322.8	333.018	312.373	313.508	314.601	321.076	10.9745	287.606	314.139	328.687	278.02	293.031
35	323.81	335.036	307.663	308.546	323.011	332.682	311.658	314.265	312.793	320.109	10.9745	290.213	317.418	331.336	279.449	290.592
35.25	323.81	333.523	307.495	316.83	322.17	335.709	313.003	314.223	312.415	322.128	10.9745	289.919	316.451	330.874	278.188	292.862
35.5	322.044	336.466	308.798	308.883	323.894	334.448	311.868	312.709	312.709	320.74	10.9745	287.48	314.517	333.312	278.272	295.259
35.75	324.735	334.532	315.568	318.385	321.875	332.303	313.424	314.391	314.475	320.235	10.9745	288.574	315.4	329.738	277.809	293.493
36	321.623	335.541	314.054	315.19	323.515	332.976	310.438	314.139	314.517	322.212	10.9745	288.069	315.106	331.714	277.263	290.34
36.25	323.095	334.952	306.948	316.115	325.449	334.279	311.994	313.466	315.442	321.749	10.9745	291.391	317.671	332.387	277.389	290.634
36.5	321.665	334.448	314.811	316.409	322.506	329.654	310.228	312.373	313.213	322.38	10.9745	291.012	316.914	331.841	279.575	292.946
36.75	320.824	334.784	307.579	316.451	324.02	334.532	312.877	313.802	312.835	320.614	10.9745	286.681	314.895	331.799	276.506	291.685
37	322.969	331.714	314.139	315.316	325.407	330.285	303.837	313.928	314.265	320.95	10.9745	293.451	320.446	330.117	281.888	291.769
37.25	321.707	333.186	308.21	318.133	322.38	334.364	313.634	313.55	311.994	322.884	12.0677	291.433	315.694	332.892	277.683	292.736
37.5	322.674	335.709	306.78	316.115	323.599	331.757	311.994	313.928	313.213	322.044	10.9745	288.658	314.096	333.102	276.085	291.853
37.75	323.557	333.565	305.855	318.343	323.936	333.649	313.592	313.718	315.568	323.263	11.9416	292.021	316.409	330.958	280.08	292.946
38	322.296	333.354	307.789	316.746	322.59	333.018	312.625	315.274	314.307	320.992	10.9745	291.349	315.989	328.813	279.87	293.619
38.25	321.161	333.817	307.201	308.336	327.131	332.303	312.625	313.718	314.265	322.086	10.9745	294.124	318.007	331.925	274.319	294.628
38.5	320.824	335.247	316.956	316.073	324.945	333.481	311.532	315.064	312.373	321.371	10.9745	292.021	318.596	332.219	278.861	291.685
38.75	323.221	335.961	309.345	313.844	323.978	333.859	312.583	314.727	315.778	320.95	10.9745	292.989	316.283	331.588	279.323	295.596
39	321.287	334.321	308.042	317.418	323.515	333.186	313.213	314.139	312.373	322.001	11.0586	290.718	316.325	330.621	278.566	295.301
39.25	323.515	334.994	309.724	317.671	325.954	334.364	311.111	314.012	314.727	321.959	10.9745	291.559	317.544	333.186	278.482	293.703
39.5	324.188	334.742	314.769	315.568	325.491	329.234	315.82	314.265	312.036	322.086	10.9745	291.601	315.82	330.411	277.851	294.881
39.75	322.17	333.186	305.309	316.619	323.767	333.186	310.985	312.793	312.33	323.936	10.9745	288.531	317.334	330.411	276.842	293.367
40	325.66	333.354	307.243	315.82	322.969	333.691	314.054	316.199	313.129	325.155	10.9745	289.414	318.133	331.714	280.795	293.325
40.25	321.875	336.55	307.285	316.661	322.548	334.321	314.096	312.625	311.826	321.455	10.9745	292.4	314.517	331.126	279.281	295.259
40.5	322.001	334.826	314.391	316.746	326.585	334.321	312.078	316.746	312.667	321.581	10.9745	291.391	319.016	334.574	275.959	293.199
40.75	323.431	331.672	318.217	308.925	322.884	336.13	315.106	314.307	314.769	322.674	10.9745	290.213	316.409	333.817	279.071	294.628
41	325.239	336.13	313.55	315.61	324.903	334.532	312.541	314.181	314.727	322.044	10.9745	292.19	317.755	332.555	278.566	293.451
41.25	324.987	336.045	305.939	318.512	324.104	334.448	314.517	315.652	312.667	324.945	10.9745	294.797	315.568	333.901	281.594	295.343
41.5	323.011	334.742	316.746	316.199	324.02	333.943	312.835	314.181	312.33	322.969	10.9745	291.811	318.764	331.841	279.744	294.839
41.75	320.95	336.676	306.864	316.746	323.263	337.265	304.257	314.727	314.685	321.413	10.9745	291.517	317.544	332.976	280.122	295.848
42	324.062	336.718	314.265	318.722	325.702	334.195	314.012	315.232	313.087	321.539	10.9745	292.063	318.638	332.724	281.467	294.628
42.25	322.212	333.396	313.424	313.928	326.459	333.691	310.691	313.256	313.634	323.557	10.9745	294.965	319.352	332.85	282.897	292.989
42.5	322.422	334.279	303.921	315.274	324.482	335.667	314.643	314.937	314.265	321.371	10.9745	293.787	315.61	332.261	281.467	294.755
42.75	324.104	333.396	307.873	320.572	323.725	336.928	313.466	313.676	313.508	321.833	10.9745	291.138	317.755	334.742	277.978	294.839
43	323.389	337.055	314.517	307.663	324.65	334.868	311.447	315.568	314.307	323.936	10.9745	293.367	316.115	333.817	283.57	297.53
43.25	321.749	338.947	304.383	318.596	327.215	337.517	311.447	314.811	315.19	321.791	10.9745	293.115	316.535	332.009	281.51	295.68
43.5	321.371	337.307	310.396	315.694	327.468	335.919	311.49	312.246	313.382	322.338	10.9745	294.25	318.385	332.513	282.098	295.89
43.75	323.263	332.387	305.056	307.579	326.921	333.817	310.859	313.592	314.475	324.945	11.3949	290.466	318.469	331.757	281.005	297.53
44	322.884	335.036	303.206	312.793	329.948	336.087	310.144	314.054	313.802	322.338	10.9745	291.138	317.923	331.042	279.996	293.956
44.25	322.674	332.261	313.256	315.82	325.702	335.625	311.405	313.087	316.746	324.524	10.9745	296.689	317.797	330.033	282.477	295.764
44.5	322.969	334.994	315.484	321.076	325.618	333.186	309.639	311.363	314.559	322.969	10.9745	292.148	317.713	332.471	282.308	295.764
44.75	322.338	335.204	307.075	316.199	328.14	335.919	315.148	311.532	313.087	323.011	10.9745	297.109	318.469	331.714	283.107	296.731
45	323.011	333.775	313.508	316.409	326.416	335.415	313.718	317.797	312.835	321.371	10.9745	295.007	317.334	331.168	282.561	299.842
45.25	322.758	336.55	309.85	314.054	324.903	334.616	311.91	315.358	311.111	322.338	10.9745	291.265	316.283	331.714	282.266	296.1
45.5	322.044	332.471	305.729	314.895	326.501	334.574	311.532	316.535	313.928	322.506	10.9745	295.932	318.343	331.042	279.155	300.053
45.75	322.001	334.952	314.811	315.694	326.08	338.736	310.396	313.256	315.905	323.936	12.362	293.367	319.016	333.06	281.762	295.848
46	322.632	334.7	306.99	314.937	325.155	335.12	310.186	314.517	316.283	322.632	10.9745	292.316	319.731	332.387	281.972	296.352
46.25	322.086	332.513	317.166	318.68	326.459	334.111	310.522	312.12	314.096	324.524	10.9745	294.628	319.058	331.588	281.299	295.848
46.5	323.011	334.91	311.868	314.769	326.585	334.742	313.003	311.742	315.652	321.245	12.2779	295.049	314.517	333.691	281.383	297.362
46.75	322.17	334.994	315.232	320.446	325.996	335.204	313.087	312.288	314.391	320.572	10.9745	295.175	317.418	333.06	283.318	297.572
47	322.422	333.943	305.14	316.283	325.323	333.901	312.751	315.989	315.19	322.969	10.9745	294.46	317.334	331.799	284.663	296.983
47.25	323.852	334.321	313.003	315.61	326.921	333.985	311.868	315.106	313.55	322.338	10.9745	296.058	319.689	331.42	283.402	295.469
47.5	321.791	335.541	312.457	310.775	328.519	336.634	314.181	315.4	316.535	323.011	10.9745	292.904	317.713	332.219	282.477	297.782
47.75	321.539	336.003	311.91	314.223	326.711	337.307	311.868	312.499	313.802	322.548	10.9745	291.18	319.815	332.009	280.879	300.347
48	321.413	334.237	309.892	312.877	324.861	338.358	311.321	314.433	315.064	323.725	10.9745	292.778	317.544	334.111	284.074	295.722

## Sheet: Fig 1E
Fig 1E
	GN02007+Cys R1	GN02007+Cys R2	GN02007 R1	GN02007 R2	GN02094+Cys R1	GN02094+Cys R2	GN02094 R1	GN02094 R2	GN02148+Cys R1	GN02148+Cys R2	GN02148 R1	GN02148 R2	W+Cys R1	W+Cys R2	W R1	W R2
0	11.0165	14.4644	36.2451	37.2963	11.0165	18.0385	39.1044	43.0989	11.0165	16.2725	11.0165	11.0165	11.0165	13.0348	11.0165	11.0165
0.25	14.3803	18.6271	37.0861	37.2963	12.5723	17.3237	34.4791	43.0989	12.7825	22.916	11.0165	11.0165	11.0165	15.4315	11.0165	11.0165
0.5	11.5631	16.9873	38.3896	37.2963	11.0165	17.1134	45.7479	43.0989	12.0677	20.5193	11.0165	11.0165	11.0165	11.9836	11.0165	11.0165
0.75	11.0165	14.5485	36.4554	42.3	11.0165	15.9361	37.1702	40.2817	11.0165	18.0805	11.0165	11.0165	11.0165	11.1847	11.0165	11.0165
1	11.0165	13.7076	37.4645	38.8521	11.0165	15.3474	37.3384	52.896	11.0165	20.0147	11.0165	12.0677	11.0165	14.128	11.0165	11.0165
1.25	11.0165	18.1646	36.4133	39.1885	11.5211	15.7258	39.3987	40.5761	11.0165	18.9215	11.0165	11.9836	11.0165	15.3054	11.0165	11.0165
1.5	12.9927	17.1134	34.7735	39.6931	11.0165	16.8611	35.0678	40.3658	11.0165	18.0805	11.0165	11.0165	11.0165	13.8337	11.0165	11.0165
1.75	11.9836	20.8977	38.81	41.0806	11.0165	17.9544	40.4499	40.4499	11.0165	21.5284	11.0165	11.0165	11.0165	12.9507	11.0165	11.0165
2	21.15	22.3273	38.3055	40.3238	13.7076	17.3657	41.0386	37.5066	11.0165	20.0988	11.0165	11.0165	11.0165	13.5814	11.0165	11.0165
2.25	22.7058	31.0312	43.141	43.6455	16.3566	22.0751	47.3457	44.1501	11.1847	25.9434	11.0165	11.0165	11.0165	16.1043	11.0165	11.0165
2.5	24.4297	31.4517	46.8412	44.5706	14.3803	23.799	49.2379	50.4152	12.0677	26.5742	11.0165	11.0165	11.1006	19.4681	11.0165	11.0165
2.75	32.7972	39.5249	50.4152	47.2196	17.0714	26.8685	61.0112	53.8631	17.2816	29.7277	11.0165	11.0165	11.8995	20.6034	11.0165	11.0165
3	41.7113	49.322	57.9418	51.2562	24.5979	34.4791	68.6639	57.1008	22.5796	38.1373	11.0165	11.0165	16.6089	24.682	11.0165	11.0165
3.25	58.9089	64.2489	71.6914	53.9052	32.9654	39.3146	69.1685	71.1868	31.9563	40.7863	12.32	16.1043	20.225	29.0129	11.0165	11.0165
3.5	79.7645	95.112	114.664	64.6694	46.0423	51.13	100.2	80.9839	36.3292	50.5414	11.0165	15.1792	27.4992	33.3859	11.0165	11.0165
3.75	124.293	130.642	147.503	79.5963	54.1995	58.9509	113.108	85.2728	49.0276	68.4537	15.6838	19.8045	39.5249	49.1538	14.2121	11.0165
4	150.699	157.679	174.919	129.255	72.9528	84.8523	131.147	117.523	59.9601	82.7079	60.2544	17.1975	47.6401	62.9034	17.7441	11.6893
4.25	173.951	183.496	194.303	161.379	89.2253	111.511	140.061	132.997	76.4007	110.712	83.4647	24.5559	67.1082	85.483	26.6583	14.8428
4.5	200.189	202.67	198.718	175.423	118.743	129.675	161.379	146.41	95.4063	125.975	114.286	73.7938	99.8213	114.033	30.6948	21.0239
4.75	218.732	219.405	212.635	196.573	142.836	158.184	182.361	165.163	110.964	152.087	139.556	107.096	136.907	146.368	38.1793	27.1628
5	237.528	237.57	221.928	205.529	169.284	184.59	192.999	177.357	136.403	168.191	148.975	124.545	177.231	178.072	47.3457	31.2415
5.25	239.63	246.652	230.422	216.798	188.92	200.862	204.688	185.515	161.001	184.547	170.251	148.092	211.584	217.723	48.8174	40.6601
5.5	251.067	255.566	236.224	225.039	206.37	217.639	209.734	194.765	181.941	194.723	176.558	158.688	243.793	245.391	55.6712	60.2544
5.75	254.725	266.919	238.495	232.482	224.156	232.019	218.774	207.968	202.25	210.281	188.794	173.909	259.645	264.606	63.2398	70.2197
6	263.639	275.371	239.63	236.518	240.976	246.736	222.475	213.14	219.531	229.412	193.882	188.458	275.833	278.02	70.0095	88.3002
6.25	270.157	281.846	245.475	242.195	251.067	256.281	228.908	219.826	230.295	241.606	199.601	193.924	278.524	287.228	76.3166	102.512
6.5	274.698	288.195	248.208	246.105	262.588	265.826	234.837	226.89	241.312	252.665	205.571	194.176	286.513	293.998	79.4282	119.416
6.75	278.524	292.526	253.464	245.769	270.115	275.16	237.486	230.127	251.151	260.486	212.173	201.871	288.447	295.764	89.1832	131.778
7	286.808	300.641	257.584	250.52	275.16	277.389	239.63	236.014	255.524	266.246	213.56	207.001	289.835	297.992	90.3185	144.728
7.25	289.499	301.02	259.771	253.884	282.224	282.645	245.895	238.327	266.204	273.1	214.78	212.972	290.508	300.221	96.7518	151.12
7.5	292.106	306.36	261.663	261.285	292.736	292.946	245.054	242.111	271.586	278.44	221.676	219.489	292.736	303.122	103.732	156.586
7.75	292.652	310.396	263.009	263.765	296.479	298.749	250.52	246.4	280.332	283.023	222.475	223.105	294.755	303.164	110.922	171.05
8	296.31	311.111	263.513	266.751	302.155	302.407	250.394	249.175	282.813	287.775	222.559	230.211	293.031	306.276	111.3	177.315
8.25	300.011	316.577	266.246	268.601	304.93	308.841	251.866	252.455	289.877	291.18	230.926	227.73	294.628	307.663	116.724	182.697
8.5	302.449	315.316	269.904	273.899	311.574	316.746	252.16	258.93	293.535	295.175	230.422	231.809	298.791	305.813	122.779	191.611
8.75	305.729	319.731	273.605	274.74	312.919	319.058	257.879	263.387	294.586	301.146	236.897	240.303	298.665	308.252	124.924	197.877
9	306.107	318.806	271.292	276.758	316.325	322.927	260.822	264.817	301.692	302.113	235.425	236.855	298.665	309.555	130.768	200.484
9.25	307.075	319.983	274.109	277.978	315.484	323.053	261.243	271.586	300.473	307.327	235.299	240.681	300.347	310.396	134.847	209.229
9.5	309.934	321.076	274.403	282.224	317.04	324.44	262.588	269.736	301.44	308.841	240.765	243.961	300.767	310.733	138.169	213.813
9.75	308.126	322.422	277.095	285.252	318.301	327.468	264.648	271.418	301.777	308.714	238.453	239.167	302.239	312.288	144.013	217.387
10	308.084	322.254	278.398	286.555	317.586	327.594	267.844	272.848	301.734	309.85	244.97	248.923	303.29	311.658	144.812	227.352
10.25	309.177	321.623	278.398	287.438	313.928	329.108	269.021	274.74	305.687	308.504	243.078	249.763	299.001	314.139	146.578	228.235
10.5	309.261	323.725	278.398	291.096	314.937	324.65	269.652	277.641	301.861	313.171	240.723	253.127	304.468	316.115	149.101	233.155
10.75	309.471	325.828	277.893	294.208	315.989	329.991	271.67	278.062	302.828	310.859	244.087	250.941	302.071	315.106	151.246	234.542
11	308.084	324.44	282.308	295.764	315.694	326.837	276.8	282.645	305.224	311.405	249.343	256.491	305.603	315.61	158.268	244.676
11.25	313.76	322.674	282.603	295.049	318.68	327.131	276.338	280.458	308.126	311.279	247.367	253.127	304.804	316.619	163.397	245.306
11.5	312.12	321.917	281.678	299.17	313.718	327.089	274.992	287.691	304.131	312.877	246.147	261.747	305.351	314.769	161.842	250.562
11.75	309.051	323.683	284.831	301.272	315.064	328.014	276.254	282.308	302.87	313.718	253.926	258.72	304.594	315.863	163.902	251.487
12	311.363	326.374	286.219	298.034	315.989	326.122	279.281	289.835	303.837	312.246	255.65	260.36	304.089	314.98	167.644	255.398
12.25	311.7	323.347	287.943	301.44	317.713	326.374	279.996	290.844	303.921	312.499	256.071	264.985	306.948	315.947	168.78	255.608
12.5	312.33	321.497	290.802	301.062	318.385	328.014	283.191	284.411	304.846	310.312	257.584	268.475	306.948	316.451	173.993	259.308
12.75	309.345	324.44	289.499	303.248	314.895	325.239	285.63	288.363	306.065	311.111	255.86	267.634	303.963	314.937	176.096	261.411
13	310.901	324.735	290.171	308.042	316.872	325.912	280.5	297.193	302.744	312.499	257.332	265.573	306.738	317.292	178.366	263.345
13.25	310.48	322.128	291.18	307.747	317.292	326.164	283.654	295.764	306.654	311.7	260.023	269.82	304.131	316.031	183.707	266.036
13.5	314.601	325.197	294.124	309.177	317.544	328.897	282.813	293.956	306.234	314.307	258.636	269.274	306.696	316.872	184.379	267.129
13.75	313.045	324.356	295.553	308.084	317.629	329.192	286.219	302.617	305.603	311.868	262.882	269.442	304.93	318.427	184.337	268.643
14	313.171	326.416	293.872	312.204	317.334	328.729	282.266	295.848	305.393	314.727	264.27	271.796	301.02	316.619	187.743	273.394
14.25	311.405	324.146	293.998	313.256	319.647	330.327	284.074	305.224	305.266	311.952	266.456	276.085	305.393	317.881	187.869	272.301
14.5	312.162	322.632	295.722	313.634	315.947	328.014	289.877	297.362	307.243	310.691	268.769	279.786	306.57	315.736	190.056	274.319
14.75	314.265	326.038	295.091	313.087	320.866	328.561	285.756	298.118	307.243	314.517	267.255	279.533	304.762	319.983	192.957	273.352
15	312.835	323.137	297.698	313.129	317.334	328.855	287.228	300.725	304.173	314.811	267.045	279.113	305.266	318.007	193.672	272.806
15.25	311.237	323.641	296.31	314.727	317.334	331.378	290.003	307.579	303.5	314.223	267.003	281.299	305.014	319.983	194.891	273.857
15.5	312.877	328.435	296.226	315.989	317.839	330.075	292.778	303.332	306.738	312.961	266.036	279.828	307.243	317.208	195.564	276.8
15.75	314.811	325.576	297.025	315.148	317.797	330.789	296.184	309.724	307.915	313.382	269.778	280.963	306.57	318.932	198.129	278.776
16	314.349	325.365	299.338	317.544	317.881	329.108	293.787	304.762	307.747	313.256	274.235	279.701	307.621	318.217	200.526	277.052
16.25	312.078	326.837	296.941	319.1	316.83	329.906	292.862	312.751	307.958	312.751	274.025	283.36	308.378	320.782	205.109	279.828
16.5	312.751	326.206	299.842	316.451	319.479	330.327	295.848	315.064	304.93	313.256	270.703	285.63	308.588	318.974	202.46	279.239
16.75	310.733	328.309	302.702	320.404	319.605	330.663	299.001	309.177	307.075	314.769	277.263	286.345	307.411	319.268	202.754	279.113
17	312.835	329.023	301.314	321.791	315.694	328.393	298.707	311.363	306.149	314.685	271.04	282.561	305.098	319.184	207.716	281.552
17.25	314.895	326.29	302.87	321.833	318.554	331.63	295.764	314.853	306.234	315.19	271.923	288.447	308.672	318.722	206.202	278.987
17.5	313.129	326.837	301.987	322.086	316.325	330.243	299.043	311.742	306.276	314.139	277.935	284.915	307.453	319.31	208.809	280.332
17.75	312.499	326.837	303.164	320.95	319.352	328.813	301.777	312.793	304.215	317.082	279.197	286.429	307.243	316.956	208.22	280.753
18	313.718	327.426	303.332	322.17	315.106	329.738	297.151	314.181	306.023	317.208	274.319	291.559	308.126	319.142	210.659	280.627
18.25	314.475	327.342	303.122	324.735	318.512	328.687	299.968	320.656	305.981	312.709	278.65	291.685	306.234	319.647	212.888	281.804
18.5	313.34	328.897	303.627	322.128	317.502	330.579	299.884	314.601	304.131	314.139	277.052	289.372	307.117	319.016	214.696	282.897
18.75	312.877	325.491	304.972	326.753	318.049	333.565	301.482	316.283	306.738	316.914	281.594	291.811	309.261	318.974	214.065	282.308
19	313.508	327.804	304.888	326.374	318.217	329.192	302.828	316.661	306.107	315.4	281.636	293.619	308.42	320.193	215.747	283.36
19.25	316.073	328.477	305.182	326.459	318.175	330.705	304.173	318.091	304.005	312.751	279.491	293.451	309.724	319.647	216.588	280.669
19.5	312.751	325.365	307.621	326.711	318.764	331.168	301.062	318.764	307.495	314.096	276.338	293.199	309.051	319.563	219.868	284.116
19.75	315.863	327.594	308.336	325.87	315.905	329.654	302.954	320.404	304.972	313.045	277.851	290.255	310.901	319.1	219.657	283.36
20	314.349	328.561	307.705	325.449	317.629	329.906	302.828	320.656	303.416	310.522	282.224	291.643	307.663	319.689	222.853	282.056
20.25	315.947	328.014	305.14	328.014	320.908	333.018	303.753	320.572	304.804	314.391	282.014	293.872	310.144	320.446	222.979	283.36
20.5	317.04	328.603	304.257	327.846	321.539	329.486	304.762	319.899	309.429	313.129	278.987	294.965	311.49	318.175	225.502	283.654
20.75	317.713	328.687	306.276	326.248	319.058	331.21	302.996	323.221	305.224	315.61	277.221	294.502	309.892	320.656	225.124	284.831
21	314.096	326.164	304.93	327.257	319.016	329.486	303.753	322.842	306.78	313.718	282.897	292.316	309.387	318.007	227.646	281.888
21.25	316.83	329.991	307.831	328.014	319.605	330.579	304.341	320.992	304.383	314.517	285.378	295.007	311.111	322.38	228.656	283.065
21.5	318.007	330.453	304.426	327.131	321.749	331.084	308.841	320.446	308.378	315.148	282.224	298.959	309.766	319.226	228.908	283.149
21.75	315.232	328.267	306.486	327.257	319.941	332.682	304.51	321.413	306.612	315.905	279.029	294.208	308.168	321.203	230.59	285.168
22	316.998	325.323	307.032	328.855	320.866	331.084	304.51	326.459	307.621	316.619	282.897	297.025	310.102	321.455	231.473	283.318
22.25	318.427	325.702	305.351	328.351	319.647	330.663	307.915	321.413	309.261	315.106	281.131	293.872	310.817	319.857	231.389	284.159
22.5	314.727	327.299	308	328.603	320.446	332.64	305.561	320.908	308.672	316.493	285.126	295.343	311.111	321.287	233.028	284.873
22.75	315.568	328.267	304.552	329.991	319.142	331.42	305.098	325.954	308.294	314.265	282.687	296.521	310.775	325.281	233.996	283.906
23	318.469	328.309	306.192	331.336	322.38	330.327	308.126	323.263	309.009	314.349	286.387	297.572	311.826	323.095	237.654	282.771
23.25	315.947	328.182	305.393	329.276	320.446	329.991	307.032	323.305	306.57	314.811	283.149	297.824	312.625	320.992	236.266	281.047
23.5	314.685	330.369	305.224	326.248	318.596	332.513	306.906	325.029	308.336	316.157	283.023	296.941	313.844	320.446	237.654	281.762
23.75	314.853	329.78	307.958	329.065	322.17	330.916	305.561	322.632	308.168	315.736	281.636	297.404	311.91	321.749	237.906	286.345
24	316.493	330.033	304.846	328.771	322.464	332.976	306.276	325.407	305.771	316.535	286.135	297.908	309.177	320.278	239.125	283.486
24.25	316.788	329.948	307.032	328.603	320.362	331.546	307.032	325.407	310.018	316.83	288.574	298.371	310.985	322.8	240.723	282.266
24.5	316.956	330.663	307.411	329.906	317.082	332.597	309.051	322.758	308.042	315.064	286.261	300.725	312.835	321.833	244.213	284.201
24.75	317.082	329.612	306.149	331.21	317.544	331.757	307.201	324.945	309.976	318.301	282.729	299.464	310.396	323.431	246.484	283.444
25	318.133	332.387	307.747	330.327	320.025	330.579	305.14	322.59	304.846	317.292	281.257	297.404	312.625	324.146	246.526	282.981
25.25	315.736	330.411	310.354	330.789	318.89	329.906	307.159	324.062	307.873	316.409	288.069	299.128	312.078	322.674	246.862	281.636
25.5	317.713	329.276	309.261	330.621	318.848	330.789	309.051	324.356	306.234	316.283	288.153	299.758	312.162	321.413	248.46	286.135
25.75	317.755	330.327	306.696	331.336	317.166	330.201	310.607	328.687	309.597	315.358	288.994	301.945	311.742	323.978	249.806	287.144
26	316.577	329.991	306.107	330.075	320.572	331.21	305.182	326.627	308.546	317.418	284.705	302.954	313.634	324.104	247.703	284.201
26.25	316.157	330.537	306.276	330.705	318.596	329.991	307.411	325.87	307.747	317.881	279.912	300.305	311.742	321.413	249.259	283.486
26.5	317.124	330.958	308.672	331.757	318.764	328.981	310.102	325.491	308.294	317.04	290.928	302.491	312.919	323.431	250.857	282.224
26.75	315.82	329.15	306.822	332.303	318.806	333.312	305.266	328.014	308.925	317.671	286.892	298.791	310.817	323.852	253.884	286.009
27	316.619	331.378	311.405	333.523	318.932	328.561	308.546	326.543	308.967	314.727	290.676	299.632	314.349	321.497	252.244	283.065
27.25	317.25	330.537	309.051	332.345	319.773	331.63	307.075	326.585	309.513	316.577	289.288	302.744	314.307	325.113	251.193	287.018
27.5	315.064	332.808	307.032	331.504	321.076	330.201	309.177	326.332	309.177	318.385	289.036	300.515	312.541	322.969	255.692	282.645
27.75	319.142	331.168	308.883	333.102	319.016	330.285	306.99	329.444	308.504	316.409	288.574	301.65	313.087	325.197	255.566	286.892
28	319.1	333.27	310.27	330.579	317.881	330.411	309.009	326.459	310.228	318.175	290.424	302.071	315.568	325.155	255.314	288.069
28.25	317.713	332.051	307.663	330.958	320.025	332.135	308.294	328.687	306.696	317.334	283.906	302.87	311.658	324.819	254.557	285.882
28.5	318.764	333.018	309.808	331.883	318.722	331.841	307.747	326.248	307.705	318.427	288.658	304.005	315.947	325.66	256.449	289.078
28.75	315.989	334.364	307.958	331.588	319.058	331.084	309.177	329.15	308.042	317.46	289.246	301.146	313.508	324.819	255.524	289.414
29	318.301	331.588	310.649	331.672	318.175	329.57	307.159	328.14	305.687	317.166	292.946	303.08	311.784	324.861	257.29	290.592
29.25	318.133	331.084	309.303	333.481	317.082	332.219	307.915	328.771	307.537	317.755	289.33	303.585	314.265	325.407	259.477	287.522
29.5	319.1	332.219	307.537	333.144	318.89	331.714	307.747	327.047	309.009	318.385	290.886	302.912	315.778	326.416	259.813	280.416
29.75	317.544	329.948	309.976	332.009	318.764	329.822	308.126	326.669	310.522	317.418	287.144	301.945	314.685	325.744	257.458	284.243
30	317.334	331.63	310.649	331.883	318.932	329.528	309.009	329.822	306.654	315.736	291.307	302.954	313.97	324.062	258.341	291.517
30.25	318.049	333.06	310.943	332.303	320.193	331.084	306.906	328.393	310.27	318.049	281.846	300.515	313.886	323.305	260.233	289.078
30.5	316.577	330.327	311.027	331.925	325.155	331.504	310.564	330.117	310.018	316.283	293.073	304.552	315.4	325.576	261.789	290.297
30.75	316.073	331.294	309.219	334.91	321.917	330.916	310.228	329.15	308.126	317.544	288.363	305.897	313.718	325.87	260.065	288.826
31	318.301	334.153	311.237	333.06	321.371	333.565	311.195	331.462	308.336	318.469	290.508	304.005	313.592	324.104	259.855	285.714
31.25	319.395	330.789	312.204	334.658	323.095	332.009	311.153	328.056	310.859	318.427	288.658	299.464	312.919	329.696	260.864	289.162
31.5	319.437	328.098	308.336	334.195	322.001	332.219	310.186	330.495	306.57	319.058	285.294	303.837	313.466	328.771	264.522	286.934
31.75	316.619	331.336	307.831	334.153	321.076	330.201	311.153	330.789	308.967	317.502	283.486	304.93	315.148	328.435	262.42	291.265
32	315.232	336.045	312.793	338.442	320.656	333.228	310.27	332.808	306.948	317.082	286.555	302.912	314.685	328.519	263.807	291.643
32.25	315.4	331.126	311.532	332.093	320.151	332.513	308.546	329.57	307.159	320.32	287.522	303.627	314.895	328.435	263.135	288.952
32.5	319.31	331.883	311.616	334.153	321.833	333.481	310.48	332.093	309.261	319.605	284.495	302.197	315.652	330.285	261.537	291.307
32.75	317.839	334.994	311.195	333.06	320.656	331	310.27	332.219	306.822	317.502	290.087	302.66	314.307	327.93	263.639	291.769
33	318.932	332.471	309.261	332.976	322.128	329.696	310.06	331.757	310.859	316.493	286.555	302.744	315.736	327.972	262.546	294.502
33.25	318.806	333.018	309.261	333.438	321.413	333.481	310.817	329.15	309.555	317.082	286.513	305.224	314.475	328.098	263.051	286.723
33.5	316.409	330.916	310.522	333.817	320.95	333.607	312.078	329.822	309.808	318.512	291.601	304.678	314.139	329.023	263.177	293.619
33.75	316.535	330.117	311.279	335.751	323.389	334.279	311.321	332.009	311.195	317.839	288.7	302.533	314.601	328.477	264.522	293.367
34	318.848	333.06	311.574	334.7	320.025	332.345	311.447	332.471	306.99	317.797	286.765	306.023	313.97	326.374	263.177	288.952
34.25	318.049	333.859	312.288	333.901	323.557	333.144	315.526	329.822	310.649	319.352	287.312	303.837	316.914	325.744	262.588	288.616
34.5	317.502	331.883	310.48	336.844	319.352	329.444	312.246	333.481	307.075	316.409	290.297	298.833	314.012	330.411	263.892	290.676
34.75	317.629	330.369	311.826	338.4	318.217	331.546	313.802	332.051	309.808	320.698	289.036	300.389	315.19	326.837	263.219	290.255
35	316.914	330.916	310.859	333.607	318.385	329.402	314.895	334.406	310.564	318.806	289.583	303.164	315.064	328.561	262.252	290.213
35.25	317.713	329.444	312.415	338.358	319.731	328.393	314.391	334.952	309.429	316.283	284.789	302.155	312.499	325.281	264.144	292.484
35.5	316.031	330.495	311.742	335.373	317.544	330.621	315.232	334.952	310.607	319.016	290.55	305.771	316.451	327.93	263.513	293.115
35.75	315.274	330.243	311.405	339.704	318.133	328.813	312.373	333.859	309.261	316.746	292.232	304.005	316.788	328.435	263.303	294.04
36	315.358	329.654	312.919	338.821	321.034	329.654	315.232	333.943	311.742	316.872	285.756	302.029	315.694	325.996	267.003	289.499
36.25	316.872	329.318	311.994	339.872	319.857	330.831	314.139	334.826	309.766	319.268	285.798	307.032	316.115	327.005	262.882	290.255
36.5	315.989	329.444	313.844	336.886	321.076	330.958	312.877	334.279	310.438	320.235	292.19	303.963	314.98	327.257	264.186	287.691
36.75	317.082	332.513	313.171	339.956	320.151	330.243	314.223	335.12	310.228	319.31	288.994	305.309	315.274	327.594	265.237	290.087
37	316.788	329.318	313.256	338.905	318.554	332.555	314.139	334.237	311.658	317.544	285.546	306.276	312.457	326.332	266.793	289.246
37.25	319.268	331.378	314.811	339.073	320.488	329.528	313.045	333.943	311.742	318.175	291.223	305.729	314.895	324.945	264.354	292.148
37.5	316.409	331.042	312.457	337.223	321.161	332.051	310.943	334.279	310.522	318.722	286.051	304.047	315.694	327.804	263.471	290.97
37.75	315.484	331.714	311.574	334.406	319.857	333.775	315.316	336.382	307.117	318.848	289.751	305.014	317.502	327.005	266.12	288.91
38	317.713	330.916	311.532	339.199	318.259	331	313.718	336.087	309.513	319.1	292.989	303.374	316.914	329.15	260.864	292.063
38.25	317.755	335.331	311.532	336.382	320.488	330.201	312.751	333.985	311.826	320.193	284.243	305.729	315.358	328.098	265.531	293.325
38.5	317.46	332.093	314.054	337.853	316.788	331.168	315.61	334.952	308.294	319.647	287.396	306.822	314.853	327.384	264.27	288.868
38.75	317.25	331.925	312.33	338.61	321.581	329.654	314.265	336.087	310.48	318.806	284.537	304.93	316.83	330.243	266.793	289.793
39	317.292	330.201	314.685	339.409	318.091	331	316.746	333.228	306.696	321.203	290.508	306.738	314.391	329.318	264.564	293.661
39.25	318.806	329.192	310.985	338.61	320.193	332.135	312.667	333.144	309.471	319.941	286.429	305.981	313.634	329.023	264.438	286.639
39.5	317.923	332.934	312.246	339.914	321.665	332.976	317.923	335.331	311.195	322.254	285.588	304.972	314.517	327.846	263.555	288.279
39.75	318.638	330.537	312.583	340.46	318.638	333.144	317.082	334.742	309.85	318.343	292.484	301.524	316.746	326.08	265.489	286.387
40	318.133	331.925	314.559	340.334	320.74	332.513	316.746	335.415	308.63	319.352	285.63	303.206	315.568	327.636	264.522	294.376
40.25	314.853	331.294	312.12	341.301	318.469	331	316.073	334.784	307.663	320.025	286.555	306.318	315.778	325.786	266.414	288.826
40.5	317.208	332.009	314.054	338.694	322.506	335.289	313.886	336.76	312.625	319.731	285.462	302.954	317.376	328.098	264.69	288.952
40.75	315.442	330.621	314.096	337.013	322.884	334.406	317.418	334.069	311.195	319.184	290.087	305.771	314.769	328.687	264.859	290.802
41	319.184	333.186	314.811	341.343	322.59	333.733	318.007	334.574	310.312	321.287	292.4	307.075	316.83	330.958	265.658	291.643
41.25	317.755	334.364	313.466	341.049	321.749	334.868	318.091	337.223	313.34	321.497	286.303	305.056	314.895	332.303	269.4	288.658
41.5	318.049	331.462	316.83	338.736	321.161	330.201	315.232	335.835	310.649	318.301	288.784	306.948	317.881	330.369	265.447	289.372
41.75	317.629	332.766	312.246	340.166	321.497	330.453	311.027	333.733	310.312	321.623	289.919	304.131	316.998	331.841	263.892	289.372
42	318.89	331.21	313.466	338.316	321.959	334.574	317.334	333.985	311.658	320.151	290.676	305.645	317.923	332.219	264.186	288.321
42.25	317.208	333.481	313.97	338.821	326.29	334.616	316.325	334.195	310.733	322.969	284.789	308.084	319.142	330.243	265.321	296.605
42.5	317.881	332.892	310.396	338.736	322.548	334.448	316.956	335.919	311.574	321.623	291.643	308.168	314.475	333.186	266.372	294.839
42.75	318.049	330.033	313.76	340.166	322.296	335.331	315.442	333.228	312.415	320.151	287.943	306.234	316.788	329.822	266.078	287.943
43	317.334	333.775	313.886	337.097	323.978	332.051	315.484	338.274	311.49	322.464	292.652	308.42	316.83	331.799	265.531	297.277
43.25	318.469	335.625	311.91	340.713	321.707	332.682	313.592	336.382	311.447	321.076	286.555	305.351	316.283	331	261.747	287.564
43.5	318.68	333.438	314.265	337.938	322.254	332.64	315.82	333.985	312.162	321.749	286.85	306.822	315.442	329.36	264.732	286.555
43.75	318.512	329.822	313.129	337.391	321.791	334.994	314.139	334.952	309.766	321.581	290.55	305.561	316.115	326.543	266.583	288.405
44	317.334	328.939	312.288	338.232	323.011	333.27	313.76	335.247	313.97	320.446	285.588	305.393	314.433	330.369	262.924	287.733
44.25	318.554	329.318	314.727	340.502	323.557	335.625	314.727	335.289	311.826	322.59	290.382	306.444	317.04	329.78	264.354	291.012
44.5	318.512	330.243	315.526	340.25	323.81	335.162	313.76	334.826	312.415	319.773	288.7	306.065	317.923	329.78	265.868	288.7
44.75	316.703	328.393	311.784	339.788	323.053	332.682	314.054	333.901	310.102	323.053	290.045	305.771	314.433	328.014	265.321	287.775
45	317.881	329.15	313.676	341.301	322.506	333.649	317.881	337.013	313.676	319.857	293.367	308.63	318.133	329.15	262.798	287.859
45.25	316.199	330.537	312.162	340.671	321.076	333.354	313.844	337.013	312.204	320.025	284.159	306.486	317.25	328.351	265.615	288.111
45.5	316.073	331.294	313.424	340.881	320.572	336.214	313.886	337.391	312.246	321.413	286.093	307.243	318.091	327.93	262.924	291.265
45.75	317.502	332.555	315.526	338.779	322.716	335.457	314.601	335.667	312.709	321.245	291.223	305.519	313.97	327.804	266.036	289.709
46	317.544	332.261	314.391	341.764	320.95	333.144	314.223	335.583	312.583	322.716	294.544	308.798	317.166	331.042	268.811	289.751
46.25	318.848	328.267	315.82	339.535	319.689	333.775	317.881	335.583	311.952	319.941	292.484	308.336	318.301	328.519	264.48	287.27
46.5	317.082	332.009	315.905	338.61	322.086	333.817	316.746	334.91	313.213	320.32	292.946	307.369	314.475	329.318	264.186	295.596
46.75	314.517	328.729	314.769	342.815	321.917	332.177	317.082	336.087	311.153	321.161	291.811	307.117	315.61	329.402	267.171	286.219
47	315.736	331.63	311.826	338.526	323.431	331.714	317.839	336.382	312.204	322.758	289.583	307.285	318.133	329.948	266.835	294.04
47.25	318.259	331.252	313.676	339.956	320.446	332.387	313.424	334.952	311.742	321.118	284.411	307.958	318.427	329.192	266.751	297.488
47.5	316.325	330.411	313.508	340.629	322.716	335.204	317.881	339.367	312.919	319.605	290.087	307.915	315.82	327.93	264.102	285.882
47.75	320.109	329.486	313.382	340.923	324.819	335.078	313.256	334.616	310.607	320.656	290.087	304.93	318.217	328.435	263.807	290.802
48	318.217	329.15	312.835	340.166	320.067	333.607	316.325	336.172	313.129	323.179	288.405	309.177	318.427	329.318	264.312	286.009

## Sheet: Fig 1F
Fig 1F
	GN02007+Cys R1	GN02007+Cys R2	GN02007 R1	GN02007 R2	GN02094+Cys R1	GN02094+Cys R2	GN02094 R1	GN02094 R2	GN02148+Cys R1	GN02148+Cys R2	GN02148 R1	GN02148 R2	W+Cys R1	W+Cys R2	W R1	W R2
0	10.9745	18.8794	37.6327	47.1775	10.9745	22.874	39.3567	49.2379	10.9745	21.7807	10.9745	10.9745	10.9745	20.8136	10.9745	11.3108
0.25	10.9745	24.2195	37.5066	47.1775	10.9745	21.4443	36.161	49.2379	10.9745	26.7003	10.9745	10.9745	10.9745	22.2012	10.9745	11.3108
0.5	10.9745	20.6034	38.5998	47.1775	10.9745	17.1975	45.3274	49.2379	11.7734	24.0093	10.9745	10.9745	10.9745	20.225	10.9745	11.3108
0.75	10.9745	24.5559	35.7826	49.0697	10.9745	23.3785	36.6236	48.6072	10.9745	22.3273	10.9745	10.9745	10.9745	22.9581	10.9745	10.9745
1	13.1189	18.1646	35.4883	48.5651	10.9745	21.9069	37.2963	56.4701	12.4882	23.2524	10.9745	20.8977	10.9745	22.1171	10.9745	10.9745
1.25	10.9745	20.0147	37.7168	46.4627	10.9745	18.7112	38.768	47.8503	10.9745	20.3511	10.9745	16.6509	10.9745	19.2579	10.9745	10.9745
1.5	10.9745	26.2378	34.7735	46.8412	10.9745	25.6071	33.0495	48.1446	10.9745	25.9434	10.9745	19.6363	10.9745	26.1537	10.9745	10.9745
1.75	12.4041	23.5888	37.4225	47.7242	10.9745	23.0422	32.9654	48.9436	10.9745	24.8502	10.9745	16.2304	10.9745	25.6491	10.9745	10.9745
2	12.4041	24.1354	35.8247	44.4024	12.7825	22.4535	34.9417	43.5194	10.9745	25.7332	10.9745	10.9745	10.9745	26.9105	10.9745	10.9745
2.25	11.0586	20.5193	33.7643	46.8412	10.9745	21.4443	35.9088	46.0002	10.9745	21.3182	10.9745	10.9745	10.9745	23.3365	10.9745	10.9745
2.5	15.7679	20.6454	33.5961	45.9582	14.4224	22.1171	37.5066	50.1209	10.9745	23.5467	10.9745	15.9781	12.7825	24.8923	10.9745	10.9745
2.75	14.2121	24.9763	36.8759	45.1172	12.2779	21.4864	44.5706	47.0935	10.9745	26.9526	10.9745	10.9745	11.479	27.6674	10.9745	10.9745
3	17.3657	24.5138	38.5157	45.2854	14.5485	22.2432	44.2342	47.2616	12.8666	27.4992	10.9745	10.9745	15.6838	33.8064	10.9745	10.9745
3.25	19.8886	21.108	36.8759	45.3695	14.2542	20.5193	35.5303	57.9838	13.1189	25.2286	10.9745	18.6692	22.9581	37.3804	10.9745	10.9745
3.5	21.3602	27.8356	41.8795	48.8174	13.1189	22.2853	44.4865	57.227	10.9745	25.4389	10.9745	15.894	29.8959	48.7754	10.9745	10.9745
3.75	23.757	30.1903	44.066	48.9856	15.6418	24.1354	40.3238	48.8595	10.9745	29.8539	10.9745	12.7405	42.0057	58.3202	10.9745	10.9745
4	24.1354	31.3256	42.1739	53.3586	10.9745	21.7807	42.1318	59.2032	10.9745	28.5084	10.9745	10.9745	49.7845	68.6219	10.9745	10.9745
4.25	32.4188	37.6748	52.3915	54.8723	16.1463	30.3164	42.3421	51.2562	14.7167	32.4608	10.9745	10.9745	68.1594	85.6512	10.9745	10.9745
4.5	42.0898	42.258	47.0094	54.0734	16.3986	25.565	45.2434	50.4573	17.66	30.863	10.9745	12.9087	92.8834	102.975	10.9745	11.6893
4.75	44.7808	48.1446	49.7425	60.5908	18.3749	30.4846	45.1593	52.3494	17.9123	29.6857	10.9745	18.8374	130.222	131.82	10.9745	13.7917
5	57.0588	63.45	48.5231	54.4939	23.6729	34.4791	47.2196	50.7516	16.8611	33.2597	10.9745	13.4973	159.697	168.317	10.9745	13.5394
5.25	60.1703	74.6768	49.8686	56.7224	19.1738	34.4371	46.6309	55.7553	15.6838	36.8759	10.9745	10.9745	193.083	204.688	10.9745	14.0019
5.5	73.8358	91.8322	55.1246	55.9235	27.5833	36.3713	44.907	56.3019	20.3091	35.9929	10.9745	16.8611	217.05	240.723	11.1006	17.2396
5.75	88.5525	103.437	61.1374	57.269	24.2615	32.9234	47.0094	54.662	22.4114	35.9508	10.9745	21.8228	240.471	260.275	14.1701	18.5851
6	113.277	146.116	58.9509	58.5725	29.097	41.5011	47.0935	54.1575	21.6966	40.8704	10.9745	22.4955	257.122	282.771	19.0476	23.4626
6.25	135.73	178.451	64.7955	65.3001	26.3639	35.1519	48.6913	55.3348	26.9526	35.5303	10.9745	18.7953	265.321	291.012	16.9032	22.4955
6.5	171.849	202.88	66.1831	61.3897	20.4772	40.9965	47.8083	55.3348	22.1171	40.534	10.9745	13.4132	273.1	298.16	20.0147	22.7899
6.75	206.37	225.46	74.3404	67.2764	24.0093	40.3238	46.0002	57.3951	23.9252	46.5048	10.9745	18.1226	282.308	305.603	21.6546	21.8648
7	229.37	241.564	78.0406	70.5981	22.874	38.5998	47.1775	57.0588	24.5138	46.5889	10.9745	13.4132	287.48	306.948	18.543	22.4535
7.25	246.189	257.963	82.3294	80.143	24.8502	37.4225	45.7479	56.9326	26.4901	41.3329	10.9745	13.1609	285.378	310.943	22.6217	21.9489
7.5	263.261	267.97	87.4172	92.2527	27.8776	43.4353	44.9911	55.0405	27.1208	45.5797	10.9745	12.362	290.298	316.031	24.7241	24.3456
7.75	275.16	278.861	107.979	112.772	29.7277	40.9124	47.1775	53.9893	30.9051	42.4682	10.9745	12.8666	293.872	318.049	23.0422	25.3127
8	283.107	286.976	135.352	151.288	30.4846	40.6601	48.5231	53.779	24.2615	44.9911	10.9745	21.5284	293.661	317.502	27.9617	28.0458
8.25	292.484	294.166	158.604	171.429	27.1628	38.8941	50.3311	59.6237	24.3877	45.1593	10.9745	14.0019	295.343	316.704	21.7807	24.8082
8.5	294.082	300.725	183.58	193.588	28.2561	42.0057	50.3732	58.5304	27.3731	46.4207	10.9745	12.9087	294.376	319.1	27.289	28.0458
8.75	307.201	310.985	199.348	211.206	32.2506	45.3695	56.0917	57.8997	30.3585	44.6126	10.9745	23.1262	298.623	321.539	26.8685	26.6162
9	308.504	316.283	205.067	219.699	33.0075	43.5614	55.1666	55.503	28.0458	46.2945	10.9745	15.6418	301.272	321.329	25.565	27.3731
9.25	316.998	319.605	222.222	235.804	34.1848	42.5523	55.503	64.2069	31.1994	44.1922	10.9745	24.2195	299.043	320.193	27.7935	28.5504
9.5	318.007	323.389	236.897	240.849	34.4371	40.9124	58.2361	57.1008	26.7844	43.4353	10.9745	21.6966	302.491	320.656	23.5888	27.2469
9.75	319.016	324.861	237.359	248.418	35.9929	43.0989	58.6566	57.8156	28.9709	44.5706	10.9745	12.6564	300.305	322.969	27.9617	29.4755
10	319.226	326.921	244.676	254.263	42.6364	45.1593	60.6749	62.1465	32.2506	46.715	10.9745	21.7387	298.118	324.188	24.5979	26.6583
10.25	320.992	330.201	254.767	258.467	48.1867	51.2982	56.2599	72.4903	30.6948	43.9819	10.9745	16.3986	301.692	321.917	29.2232	28.8868
10.5	321.959	331.378	260.486	263.976	55.545	57.4372	59.918	84.3057	31.4937	50.9198	10.9745	21.2761	301.861	325.491	27.8356	29.2652
10.75	324.188	330.916	260.317	267.844	65.5944	69.9254	59.918	94.7756	35.9508	43.5614	10.9745	12.7825	304.131	324.861	27.289	29.8539
11	326.879	330.873	263.471	274.193	75.6439	86.0296	69.3367	119.163	40.9124	48.3969	10.9745	14.2962	303.879	325.912	26.7003	31.8722
11.25	321.623	330.789	265.784	275.076	93.43	114.16	63.8284	139.304	45.0752	49.7845	10.9745	11.7734	306.486	325.996	29.8118	30.1903
11.5	325.702	333.354	269.862	282.014	114.832	143.088	67.7809	193.167	49.8266	52.6017	10.9745	20.1409	303.122	326.248	31.746	28.3402
11.75	325.239	331.841	271.292	279.113	147.756	183.076	70.6822	193.167	52.896	53.9893	10.9745	13.4553	305.393	324.777	27.7515	31.1994
12	326.459	334.658	276.968	286.051	184.589	229.118	76.7791	232.482	58.993	62.4409	10.9745	15.3054	305.098	326.501	28.6765	33.0916
12.25	323.515	335.078	278.482	289.877	221.213	257.752	80.7316	245.643	64.4171	74.7188	10.9745	22.4535	304.846	328.098	29.097	31.6619
12.5	324.692	334.49	285.798	288.531	257.248	279.323	99.3588	242.573	74.2983	82.2033	10.9745	21.6546	305.098	327.089	29.3493	31.9142
12.75	325.407	335.583	284.873	296.352	279.617	291.937	104.867	254.052	78.8395	91.2015	10.9745	18.9215	305.014	328.981	28.0879	30.0221
13	325.828	334.322	286.723	299.464	297.488	301.65	106.591	277.137	83.9273	102.386	10.9745	13.7076	301.104	327.678	27.0787	34.2689
13.25	327.552	335.583	290.003	302.155	305.056	309.387	119.962	267.844	93.2619	112.225	10.9745	14.2121	306.276	326.248	32.1665	35.1939
13.5	326.206	333.186	294.502	299.884	304.005	315.989	134.216	273.899	107.768	121.56	10.9745	15.3474	305.182	328.729	29.98	37.044
13.75	326.374	333.396	293.956	301.735	304.678	317.124	155.829	292.063	120.677	132.661	10.9745	13.3291	306.234	325.239	29.2232	32.2927
14	325.197	332.934	297.109	305.351	307.285	316.577	168.611	281.93	141.911	144.055	10.9745	15.5577	304.384	331.588	29.3493	35.0678
14.25	322.17	335.541	299.674	307.159	308.084	317.587	191.107	297.614	135.856	163.608	10.9745	17.3657	307.495	328.561	30.4846	35.8667
14.5	325.534	335.12	297.74	305.393	307.411	318.638	207.968	285.798	148.008	194.008	10.9745	24.1354	304.93	329.612	28.9709	36.2451
14.75	325.407	334.742	300.095	309.303	307.747	317.166	214.149	288.574	175.045	218.774	10.9745	23.2103	309.345	328.981	30.821	39.2305
15	327.047	337.349	302.155	309.471	307.873	313.592	226.932	295.764	171.555	242.111	10.9745	21.0659	306.99	331.21	31.2835	34.8996
15.25	325.365	334.868	303.164	312.961	306.486	312.961	233.996	304.594	197.33	260.023	10.9745	21.0239	307.159	328.309	30.2744	41.5432
15.5	326.963	335.373	302.155	313.34	307.663	313.844	242.531	294.502	210.869	276.842	10.9745	12.6984	307.957	328.267	28.3402	42.1739
15.75	327.005	334.784	303.332	315.316	308.294	315.442	250.226	308	220.835	289.33	10.9745	14.9269	307.411	327.51	29.8118	42.3421
16	326.669	333.901	305.771	315.358	307.663	314.139	254.725	303.795	235.467	294.881	10.9745	15.7679	309.387	331.294	29.938	41.6693
16.25	327.341	335.415	305.224	315.694	310.396	315.442	257.837	316.115	248.754	301.524	10.9745	14.8849	308.504	332.051	27.4151	46.1684
16.5	323.221	335.835	306.444	316.661	309.892	313.718	265.111	311.363	258.804	299.674	10.9745	20.9398	307.201	330.579	27.6674	43.141
16.75	329.276	335.457	306.192	318.554	312.204	315.106	272.091	307.285	272.049	304.762	10.9745	21.0659	307.747	331.714	26.406	44.6967
17	326.416	336.214	308.714	321.959	310.06	312.204	275.286	311.111	278.734	304.047	10.9745	16.3986	310.48	330.958	30.5687	42.5523
17.25	326.501	336.34	305.519	321.665	312.709	315.652	274.361	319.605	292.063	308.672	10.9745	19.4681	308.883	329.57	27.331	48.3549
17.5	329.696	337.938	307.957	322.506	307.873	314.643	277.978	313.844	295.217	303.585	10.9745	14.8849	310.943	330.705	28.3822	47.5139
17.75	326.374	336.634	309.009	324.146	314.853	316.325	285.126	314.012	302.491	307.916	10.9745	14.0019	310.565	330.832	28.9288	45.2434
18	329.906	337.433	310.312	324.566	314.307	316.409	284.159	315.61	301.987	308.546	10.9745	23.0001	308.462	330.579	31.1994	47.4719
18.25	329.108	334.784	314.223	324.062	312.288	316.409	286.177	322.8	305.939	311.069	10.9745	23.4626	311.994	330.369	28.3402	49.0697
18.5	326.543	337.265	312.036	324.692	315.778	316.619	286.219	315.064	298.455	311.237	10.9745	13.1609	309.177	329.99	29.055	48.2708
18.75	330.285	338.652	313.045	328.393	315.568	316.83	291.769	324.272	301.987	315.232	10.9745	18.543	308.294	332.345	28.172	49.7845
19	329.444	336.382	313.298	327.3	316.367	316.998	292.274	324.146	300.894	315.358	10.9745	16.6089	312.751	332.051	27.3731	48.8174
19.25	328.477	339.115	313.466	327.468	315.442	321.497	296.352	326.374	301.903	315.064	10.9745	22.4114	311.321	331.294	27.5833	48.1446
19.5	328.603	336.466	313.928	326.374	316.577	320.656	297.025	325.702	303.29	315.442	10.9745	16.5668	311.237	332.471	27.7095	50.6675
19.75	329.486	334.406	312.204	327.846	313.214	313.424	299.212	328.014	300.389	317.671	10.9745	13.203	314.265	331.63	26.1116	46.3366
20	330.705	336.466	315.442	329.864	315.568	317.166	302.197	326.585	302.618	318.259	10.9745	12.8666	314.475	331.841	30.1062	46.8412
20.25	326.921	338.821	314.601	330.117	314.895	315.106	301.776	328.561	302.407	317.334	10.9745	13.0348	313.76	333.481	23.9672	49.8686
20.5	329.486	338.736	315.064	330.705	316.241	319.647	302.996	329.949	304.678	317.46	10.9745	18.543	313.97	333.018	26.8685	51.5926
20.75	329.57	335.835	316.619	331.714	316.577	317.797	305.14	326.501	301.776	318.596	10.9745	22.5796	314.938	334.49	32.0404	48.1867
21	327.131	336.34	313.886	329.444	313.045	318.427	306.57	329.57	305.687	316.998	10.9745	16.6929	310.775	332.766	26.9526	50.5414
21.25	327.888	338.61	315.568	331.588	317.376	318.301	309.303	331.168	302.029	319.815	10.9745	16.777	312.12	329.57	27.8776	47.2196
21.5	331.168	340.334	317.587	331.714	315.442	319.689	309.724	323.599	305.939	320.572	10.9745	18.6692	313.886	332.892	27.5413	49.1117
21.75	328.813	335.457	317.124	332.387	316.157	316.956	307.495	325.365	306.276	322.758	10.9745	17.4078	314.979	335.036	26.0275	47.7242
22	332.009	338.19	315.863	330.327	317.671	319.899	309.892	331.042	308.588	324.566	10.9745	10.9745	311.405	330.201	25.6912	49.6163
22.25	327.131	338.022	318.596	331.252	315.274	315.989	311.784	322.885	305.14	326.332	10.9745	11.8995	312.793	330.789	26.9526	46.6309
22.5	328.603	336.844	320.488	331.925	317.923	317.923	312.415	327.384	306.99	322.926	10.9745	12.1097	313.298	335.751	26.2798	44.4444
22.75	330.873	338.863	317.755	329.949	317.334	318.764	312.12	330.747	308.042	324.482	10.9745	13.5814	312.835	331.967	26.8264	42.8046
23	330.369	337.433	319.815	331.252	318.091	320.446	314.811	327.972	306.107	326.501	10.9745	22.0751	313.718	334.153	26.1537	46.673
23.25	331.042	338.4	317.418	330.495	316.872	317.923	314.096	329.023	307.957	327.215	10.9745	16.3145	316.199	334.363	24.2195	46.0002
23.5	328.897	338.779	318.68	332.513	316.704	319.1	315.316	327.846	307.663	325.744	10.9745	20.7295	314.055	335.12	25.565	45.6218
23.75	330.495	336.045	317.587	334.111	316.367	319.184	315.316	328.435	307.495	326.122	10.9745	13.5394	312.793	334.406	24.2195	43.0148
24	331.42	339.031	318.343	333.27	317.124	319.394	317.25	325.954	308.462	324.44	10.9745	17.7441	313.844	333.817	22.7478	45.4956
24.25	329.192	335.457	321.161	335.078	319.563	319.941	318.217	326.837	311.279	326.963	10.9745	11.9416	317.04	336.087	28.214	40.1135
24.5	329.738	338.358	319.142	336.382	316.283	317.587	319.058	326.711	308.21	324.651	10.9745	20.225	316.115	335.162	22.8319	43.0989
24.75	329.528	338.106	321.203	333.018	316.325	317.082	320.53	326.206	309.892	328.393	10.9745	23.1262	311.574	336.592	25.0604	44.066
25	331.63	338.274	319.016	333.817	314.727	317.292	320.446	326.627	304.384	324.777	10.9745	21.3182	314.012	335.078	24.3877	44.3183
25.25	328.771	339.62	317.628	335.162	318.427	319.563	320.193	325.618	308.504	326.837	10.9745	14.8849	313.718	332.892	23.6729	50.205
25.5	331.672	337.811	322.38	334.994	318.049	320.404	322.885	329.15	308.042	325.155	10.9745	13.9598	313.045	335.667	24.3877	43.6455
25.75	329.99	338.232	319.647	334.49	317.04	317.797	322.464	330.537	304.636	325.155	10.9745	23.1683	316.199	335.919	25.4809	45.1172
26	329.654	338.064	321.749	333.817	319.016	320.025	323.053	332.345	305.224	325.87	10.9745	22.0751	316.577	334.868	23.5047	45.4956
26.25	327.93	336.508	320.74	337.223	315.274	319.016	322.548	329.486	304.468	325.702	10.9745	22.8319	315.61	337.685	24.5979	46.8832
26.5	327.93	338.736	323.978	333.27	318.764	319.353	326.332	326.038	305.813	326.669	10.9745	20.1409	317.628	338.232	26.7424	44.7808
26.75	328.267	338.274	321.539	337.223	316.157	320.025	325.113	328.603	303.206	325.954	10.9745	14.1701	314.643	336.003	24.64	46.6309
27	329.949	339.62	324.23	335.457	319.479	320.151	323.053	331.042	302.029	325.239	10.9745	21.3182	314.096	333.565	23.757	45.4536
27.25	328.813	338.274	323.557	336.298	318.722	321.371	323.767	328.939	300.305	325.618	10.9745	20.8977	317.755	337.727	22.5796	42.9307
27.5	328.519	337.727	322.548	337.685	318.385	318.974	324.314	328.687	299.632	323.641	10.9745	25.1445	317.166	337.517	22.4114	46.8412
27.75	330.789	337.938	325.029	336.802	317.713	318.722	326.374	331.672	300.347	325.197	10.9745	24.1354	316.577	336.424	23.9252	41.7113
28	329.906	339.409	321.497	335.331	318.091	319.689	326.963	329.108	300.473	324.44	10.9745	14.6747	314.853	336.592	23.4626	42.8466
28.25	329.234	338.274	322.758	334.952	318.469	319.983	325.365	333.607	299.758	325.029	10.9745	22.033	316.956	337.769	23.2103	43.6455
28.5	331.084	341.343	322.212	339.914	317.166	318.638	324.903	331.714	298.329	325.029	10.9745	20.4352	317.04	336.718	23.3785	47.6401
28.75	328.771	340.04	323.683	338.526	319.353	319.437	326.585	330.243	299.001	324.861	10.9745	14.6747	316.241	335.541	23.5047	47.1775
29	332.345	339.83	324.861	338.022	317.881	318.974	328.014	328.224	300.431	325.197	10.9745	23.3785	318.554	337.055	23.4626	46.0423
29.25	329.486	338.905	324.23	338.947	318.764	321.076	326.08	332.345	299.632	326.122	10.9745	22.3273	315.778	337.012	24.4718	47.5139
29.5	329.276	341.217	321.539	336.971	317.628	319.479	326.627	331.294	299.127	325.239	10.9745	20.5613	316.451	337.98	23.1683	44.3183
29.75	331.841	340.208	323.641	337.559	318.091	319.394	324.524	330.705	299.254	324.861	10.9745	23.3785	316.451	338.694	20.0147	46.2945
30	328.687	338.4	323.978	338.106	318.974	319.353	326.29	332.303	301.566	324.987	10.9745	22.2853	316.704	339.83	21.7387	49.1117
30.25	333.733	340.166	324.566	338.863	318.217	320.32	324.23	331.714	299.043	324.398	10.9745	15.1792	318.175	337.601	20.8557	47.8924
30.5	331.462	338.989	324.356	340.208	317.46	321.497	325.449	332.892	298.749	327.215	10.9745	21.4023	317.46	338.274	21.0659	48.2708
30.75	330.159	337.349	325.87	341.091	319.563	319.899	326.206	331.799	296.31	326.122	10.9745	16.9452	315.484	338.779	22.2853	46.9673
31	329.234	337.517	326.459	339.62	319.689	321.707	328.519	333.985	299.842	325.786	10.9745	21.0659	316.241	337.307	23.5888	44.4865
31.25	330.873	341.848	327.341	339.788	317.628	320.698	326.753	332.892	297.151	325.071	10.9745	16.3145	315.022	337.559	23.2524	46.4627
31.5	328.687	337.223	325.534	342.605	319.184	320.151	327.51	331.42	299.086	325.281	10.9745	21.0659	316.157	338.106	27.1208	47.8083
31.75	329.78	338.61	328.14	340.208	318.554	320.698	327.846	334.952	296.983	327.51	10.9745	22.0751	317.797	337.601	25.7753	47.1355
32	328.561	338.526	324.524	343.362	317.544	321.076	327.552	335.247	297.782	325.029	10.9745	14.1701	319.226	338.821	25.8594	50.5414
32.25	332.724	339.62	324.02	338.905	317.04	322.296	327.257	333.27	296.563	325.323	10.9745	11.0165	318.427	339.031	24.9343	47.5139
32.5	330.201	337.811	325.996	340.797	318.217	321.371	329.023	338.526	297.32	325.66	10.9745	17.4919	315.4	337.559	24.4718	51.7607
32.75	333.27	340.46	327.257	343.656	319.815	321.118	328.309	336.928	300.053	325.155	10.9745	12.2779	317.208	336.508	23.5047	52.5597
33	331.841	339.073	324.735	341.133	315.863	321.076	327.804	337.139	300.515	327.72	10.9745	10.9745	316.493	339.451	19.7624	49.6163
33.25	330.621	341.385	327.468	340.881	318.89	322.128	327.089	333.733	300.936	326.038	10.9745	22.1171	318.848	336.424	25.523	45.6638
33.5	330.243	338.4	327.594	341.806	316.661	322.632	326.837	334.069	299.296	327.72	10.9745	16.6509	316.199	336.886	24.64	50.2891
33.75	330.958	338.947	326.459	340.713	318.091	320.95	327.173	334.279	303.753	328.897	10.9745	15.011	319.226	337.643	25.1445	47.7662
34	330.621	337.853	327.972	342.479	319.479	320.782	330.033	336.045	302.786	326.248	10.9745	23.5888	315.905	337.853	24.3456	48.6913
34.25	333.27	339.493	327.846	341.722	320.908	324.02	329.234	331.21	300.431	327.047	10.9745	13.1189	319.479	336.214	25.9434	46.5889
34.5	330.663	340.334	327.173	345.044	318.89	318.974	328.813	335.919	297.446	327.72	10.9745	13.5814	314.853	338.526	25.2286	50.1209
34.75	329.78	339.872	328.056	343.656	316.956	320.236	330.075	336.13	300.137	326.585	10.9745	14.3803	315.694	336.971	23.5888	47.8503
35	329.99	339.956	328.14	341.259	320.151	320.824	328.519	338.568	299.884	326.543	10.9745	21.7387	318.259	337.938	26.8685	47.9765
35.25	333.649	339.073	327.173	343.908	319.268	319.563	328.14	337.853	301.02	326.164	10.9745	14.4224	316.367	338.821	24.8082	50.8357
35.5	327.468	339.073	327.888	341.974	318.554	320.193	331.126	339.62	302.029	328.939	10.9745	15.4736	314.853	336.172	22.4114	52.6017
35.75	332.009	339.283	331.588	344.455	318.806	319.773	331.168	338.989	300.431	325.239	10.9745	13.8757	318.722	339.115	20.4772	50.205
36	329.276	339.157	330.579	343.908	320.277	321.917	331.462	338.905	300.473	326.921	10.9745	14.3383	315.568	339.493	26.2798	49.5743
36.25	330.832	339.535	328.561	345.128	318.68	320.151	329.318	337.391	302.87	327.804	10.9745	20.0988	317.797	338.232	23.0842	48.1026
36.5	329.696	339.577	331.883	344.918	320.362	322.632	329.612	339.956	300.641	328.351	10.9745	11.6893	317.04	339.115	25.523	45.1172
36.75	328.561	339.956	328.981	345.842	320.698	322.002	329.023	337.139	304.005	325.323	10.9745	14.7167	319.31	336.592	22.2432	48.0185
37	330.873	339.325	328.813	347.861	320.151	320.32	332.555	339.493	304.594	324.819	10.9745	22.1171	319.226	338.989	22.7478	47.1775
37.25	329.99	339.199	330.285	344.918	320.067	321.539	331.462	340.082	302.533	326.963	10.9745	21.5284	318.427	337.896	23.6729	49.8686
37.5	329.023	338.358	327.846	346.726	320.614	321.371	330.873	338.19	302.071	326.459	10.9745	10.9745	317.082	339.704	22.4535	46.4207
37.75	328.14	340.418	328.645	343.908	319.226	323.473	331.294	339.115	303.038	327.804	11.2267	24.1354	317.418	337.938	23.0842	48.3969
38	328.267	339.704	328.603	347.819	320.908	321.665	332.513	337.433	302.618	327.72	10.9745	12.6143	320.992	337.896	22.2432	49.4061
38.25	329.822	337.685	329.36	345.38	320.236	323.053	333.522	337.265	302.954	326.543	10.9745	19.1738	321.076	339.367	20.7295	52.1812
38.5	330.705	337.727	331.42	347.314	318.512	323.011	331.841	338.652	301.987	324.987	10.9745	22.1171	317.965	338.736	21.7387	45.9582
38.75	327.173	339.746	329.444	345.842	321.875	322.842	331.757	337.559	301.356	328.435	10.9745	13.0768	318.512	337.223	24.0513	50.6675
39	329.99	338.442	328.813	347.651	319.1	322.842	331.588	339.704	301.735	328.687	10.9745	16.6089	317.923	337.811	25.3548	55.0405
39.25	332.135	340.545	331.168	346.473	319.941	324.861	329.023	336.928	303.08	328.267	10.9745	10.9745	318.217	338.779	22.7058	46.0002
39.5	330.327	339.115	331.967	343.067	316.998	321.076	332.639	339.535	304.299	327.762	10.9745	20.5193	317.923	338.736	19.2158	46.2104
39.75	329.822	339.409	329.906	346.137	320.446	323.683	331.504	339.451	301.776	328.771	10.9745	11.9836	321.245	340.25	21.9069	43.7717
40	330.663	338.61	331.336	348.239	319.605	321.833	332.639	340.881	302.659	326.753	10.9745	13.5394	317.46	339.535	21.0659	54.9984
40.25	330.201	339.746	329.065	347.314	318.974	325.996	334.069	337.139	306.528	329.612	10.9745	23.2944	318.133	338.022	21.5284	45.79
40.5	329.696	338.316	332.051	346.726	320.446	323.431	331.168	341.007	305.477	326.122	10.9745	12.8246	321.245	340.418	21.3182	44.7388
40.75	328.519	337.055	334.574	346.726	318.722	324.777	333.312	339.956	303.627	326.627	10.9745	11.479	317.797	339.493	20.9818	51.1721
41	333.438	337.517	332.387	349.795	319.437	322.8	332.261	339.031	303.837	327.215	10.9745	14.969	318.848	338.19	19.5522	50.8357
41.25	329.15	340.755	330.495	348.996	317.587	323.389	332.766	340.587	300.01	327.762	10.9745	22.5796	318.049	337.139	23.2944	44.3183
41.5	332.513	338.652	333.27	347.356	321.287	325.87	333.312	339.998	300.053	331.168	10.9745	20.8136	322.254	340.46	19.2158	44.5706
41.75	332.598	338.4	329.276	347.482	317.671	324.903	330.958	339.493	304.384	328.939	10.9745	10.9745	319.479	337.853	23.757	47.7662
42	328.098	339.283	330.958	347.861	318.091	326.248	333.985	339.577	302.912	330.201	10.9745	16.1884	319.058	339.451	21.9489	47.0935
42.25	331	339.788	332.513	348.323	317.923	325.239	332.639	338.779	301.945	328.981	10.9745	22.5796	320.32	340.545	19.0056	52.3074
42.5	330.537	340.376	329.99	347.945	319.605	327.594	333.312	341.428	303.711	328.603	10.9745	24.8923	318.596	337.896	21.9489	47.2196
42.75	332.093	339.199	329.234	348.113	319.016	323.431	334.279	338.652	302.786	325.996	10.9745	15.6418	320.32	339.493	19.6363	45.2434
43	329.57	338.694	332.724	347.608	320.572	326.585	331.462	339.661	302.828	329.486	10.9745	21.8228	319.394	339.367	22.1171	54.4939
43.25	332.345	337.938	329.234	346.852	317.881	325.702	332.513	339.535	304.173	328.267	10.9745	15.894	319.479	339.031	22.2853	47.8503
43.5	326.248	339.409	330.873	348.786	320.236	324.819	331.462	341.343	301.146	327.047	10.9745	23.8831	320.698	339.914	21.15	43.4353
43.75	329.949	335.709	330.747	344.918	318.974	321.413	332.261	338.863	303.5	325.618	10.9745	15.2213	319.563	338.863	21.4443	46.8832
44	327.257	338.779	328.14	350.426	322.002	325.281	331.126	338.863	303.29	327.678	10.9745	17.7862	317.671	339.073	21.3602	43.0148
44.25	328.393	337.727	334.658	345.842	320.151	324.692	333.018	338.694	304.846	329.99	10.9745	21.2761	319.815	339.956	18.1226	47.5139
44.5	327.341	337.012	334.868	348.618	319.1	325.828	331.672	341.301	304.425	329.486	10.9745	16.6089	319.226	338.526	19.8045	43.6455
44.75	326.963	337.475	332.808	347.987	319.437	326.29	331.841	339.283	304.047	328.435	10.9745	21.6966	319.184	341.049	21.0659	44.3603
45	329.023	335.919	333.649	350.3	319.773	322.885	334.279	342.31	306.906	328.729	10.9745	12.6143	316.535	339.998	24.5138	45.4956
45.25	327.552	339.115	332.639	347.777	319.563	323.725	332.934	342.269	306.107	326.374	10.9745	16.5248	319.479	337.307	19.7624	49.364
45.5	328.687	341.217	330.159	348.239	319.058	324.062	333.733	341.89	307.495	328.351	10.9745	22.6637	322.17	341.049	20.3931	44.8229
45.75	328.267	338.442	332.471	349.122	316.451	325.239	334.195	340.25	305.645	328.603	10.9745	11.5631	319.983	341.848	19.0056	44.1501
46	328.855	339.451	329.99	348.87	320.109	322.969	334.195	340.965	306.444	329.528	10.9745	16.3145	321.833	339.115	20.8977	46.3366
46.25	328.14	338.736	333.102	349.795	318.806	325.744	332.177	339.031	305.435	328.519	10.9745	25.0184	319.689	341.007	18.459	44.2763
46.5	328.14	338.947	332.513	349.29	320.698	321.161	333.649	338.905	306.402	322.969	10.9745	22.5796	318.133	342.563	19.6783	50.5834
46.75	330.201	339.409	332.387	350.426	319.605	325.534	336.718	338.568	305.182	324.945	10.9745	25.3548	318.343	339.788	18.5851	40.8283
47	329.108	339.409	331	350.173	320.151	324.02	334.784	339.62	306.276	327.468	10.9745	24.0093	319.016	342.184	21.2341	55.2928
47.25	327.426	337.391	332.682	347.314	320.236	327.173	331.588	342.269	303.879	327.846	10.9745	20.9398	321.833	339.241	18.7112	52.1392
47.5	328.897	336.382	333.018	349.795	319.437	327.594	336.172	341.638	303.248	328.056	10.9745	13.203	318.133	337.643	20.0568	43.6035
47.75	329.402	338.442	333.607	348.618	318.848	326.627	330.958	340.965	304.888	330.159	10.9745	10.9745	320.32	338.905	21.7387	46.9673
48	330.916	336.087	332.051	348.113	318.974	326.416	332.135	341.848	303.627	328.393	10.9745	15.3895	320.908	340.545	18.5851	44.5706

## Sheet: Fig 1G
Fig 1G
	GN02007+Cys R1	GN02007+Cys R2	GN02007 R1	GN02007 R2	GN02094+Cys R1	GN02094+Cys R2	GN02094 R1	GN02094 R2	GN02148+Cys R1	GN02148+Cys R2	GN02148 R1	GN02148 R2	W+Cys R1	W+Cys R2	W R1	W R2
0	10.9745	10.9745	32.4608	37.8009	10.9745	10.9745	35.8667	40.2817	10.9745	10.9745	10.9745	10.9745	10.9745	10.9745	10.9745	12.7825
0.25	10.9745	10.9745	36.9179	37.8009	10.9745	13.8337	37.4225	40.2817	10.9745	10.9745	10.9745	10.9745	10.9745	10.9745	10.9745	12.7825
0.5	10.9745	12.1097	32.7552	37.8009	10.9745	10.9745	47.0935	40.2817	10.9745	10.9745	10.9745	10.9745	10.9745	10.9745	10.9745	12.7825
0.75	10.9745	12.8666	36.7918	38.0532	10.9745	10.9745	36.0349	37.8009	11.0165	11.8154	10.9745	10.9745	10.9745	10.9745	10.9745	11.9836
1	10.9745	11.8154	35.8247	35.0678	10.9745	10.9745	37.885	47.3878	10.9745	12.2359	10.9745	10.9745	10.9745	11.5211	10.9745	10.9745
1.25	11.5211	12.4461	33.4279	40.1135	10.9745	10.9745	36.3292	38.9362	10.9745	10.9745	10.9745	10.9745	10.9745	10.9745	10.9745	11.437
1.5	13.0768	15.3054	31.4517	36.8338	10.9745	11.8575	33.7223	40.5761	10.9745	14.4224	10.9745	10.9745	11.3949	11.5631	10.9745	12.8246
1.75	10.9745	16.5248	35.6144	37.6748	10.9745	12.9087	35.0258	36.9599	11.6472	12.4461	10.9745	10.9745	10.9745	11.0586	10.9745	12.8666
2	12.8666	15.3895	34.0587	36.9179	10.9745	12.1097	38.8941	35.3621	12.6984	13.4132	10.9745	10.9745	10.9745	10.9745	10.9745	12.6564
2.25	10.9745	17.618	33.7223	38.2634	10.9745	11.3949	38.0952	38.1793	10.9745	10.9745	10.9745	10.9745	10.9745	11.3529	10.9745	11.5211
2.5	12.4882	17.7441	31.4937	37.4645	10.9745	12.2779	36.119	39.2305	11.1426	12.7825	10.9745	10.9745	10.9745	10.9745	10.9745	10.9745
2.75	20.9398	27.331	33.7223	36.2451	13.245	17.5339	44.4024	38.726	15.2213	15.7258	10.9745	10.9745	10.9745	13.7917	10.9745	10.9745
3	24.7661	36.2031	34.5212	37.9691	19.2158	21.6125	44.9911	37.4645	15.8099	19.6783	10.9745	10.9745	12.7825	16.4407	10.9745	10.9745
3.25	33.7643	38.0952	34.1848	35.1939	28.1299	31.746	35.9508	49.9106	21.4443	23.0422	10.9745	10.9745	16.735	21.0239	10.9745	10.9745
3.5	51.2562	52.2653	39.3146	39.0203	21.6125	33.3018	48.2287	47.7242	22.916	25.0604	10.9745	10.9745	16.4827	21.4443	10.9745	10.9745
3.75	89.0991	92.8834	40.1976	38.5578	37.2963	39.9874	37.6748	38.5578	30.6948	30.863	10.9745	10.9745	27.9197	29.8118	10.9745	10.9745
4	134.973	135.099	38.6419	40.4079	40.9545	56.9326	37.7589	49.5322	38.4737	46.4627	10.9745	10.9745	35.1519	38.768	10.9745	12.362
4.25	163.902	164.196	45.7479	43.2251	56.7644	80.6055	41.2068	41.0806	52.6438	56.9747	10.9745	10.9745	44.6547	50.7937	10.9745	10.9745
4.5	178.661	191.443	41.375	44.2763	77.1155	111.889	42.9728	40.3658	67.0661	85.1887	10.9745	10.9745	60.0442	61.2635	10.9745	11.7734
4.75	202.25	205.655	42.2159	52.5176	108.063	144.013	41.2068	42.6364	98.8122	116.767	10.9745	10.9745	79.0077	85.9455	10.9745	11.479
5	216.504	220.414	44.6547	48.0185	138.463	165.206	45.1172	44.8649	128.288	140.271	10.9745	10.9745	97.6769	100.074	10.9745	14.086
5.25	227.142	234.29	44.7808	46.9253	159.781	187.196	44.6547	42.9307	153.516	156.081	10.9745	10.9745	118.533	121.392	10.9745	13.7917
5.5	238.369	239.714	45.0752	46.9253	180.973	202.628	44.8649	47.0094	172.648	174.498	10.9745	10.9745	134.216	135.52	10.9745	18.3749
5.75	247.199	249.511	51.1721	45.6638	201.913	216.504	45.7059	45.6218	187.281	191.864	10.9745	10.9745	147.167	155.913	10.9745	16.8611
6	255.692	260.486	43.8558	48.8174	219.069	228.529	41.1227	46.3786	201.703	204.604	10.9745	11.8154	170.083	170.335	10.9745	19.4681
6.25	263.093	270.409	44.8649	52.896	226.007	240.555	45.7479	46.1264	212.173	215.2	10.9745	11.437	185.599	189.845	10.9745	19.426
6.5	270.157	271.881	41.375	47.0094	239.21	249.595	45.5377	45.2854	222.601	224.535	10.9745	13.245	203.175	205.824	10.9745	21.991
6.75	270.367	280.332	45.5377	46.2104	248.586	256.029	43.3512	46.9673	228.319	232.818	10.9745	10.9745	219.489	225.964	10.9745	24.2195
7	280.416	282.477	47.3037	46.0423	255.061	260.864	46.9253	48.439	236.098	237.948	10.9745	10.9745	233.701	237.57	10.9745	26.0275
7.25	283.276	286.303	45.1593	48.9436	265.069	266.793	46.2104	48.8174	243.793	246.316	10.9745	10.9745	246.189	248.88	10.9745	28.2561
7.5	289.204	289.793	43.9819	49.9527	266.33	272.679	44.4444	47.6401	250.268	253.884	10.9745	10.9745	255.902	257.921	10.9745	30.3585
7.75	291.012	291.138	46.0423	47.556	273.31	277.978	47.0514	47.7662	257.626	257.711	10.9745	10.9745	264.985	265.321	10.9745	30.3585
8	293.493	295.049	46.6309	49.7845	278.23	281.72	47.4719	45.0752	259.056	262.714	10.9745	10.9745	271.839	273.899	10.9745	34.395
8.25	293.745	296.815	45.2434	51.0039	283.822	285.504	46.3786	49.7845	265.658	266.667	12.32	14.0439	278.903	281.089	10.9745	38.3055
8.5	297.067	298.371	43.5614	47.6821	286.429	288.574	45.3695	47.4719	271.334	273.562	10.9745	10.9745	287.438	288.489	10.9745	35.4462
8.75	299.758	302.365	43.2251	46.2104	291.937	291.937	53.2324	49.322	272.637	275.959	10.9745	10.9745	291.559	293.535	10.9745	42.8466
9	299.842	302.996	45.1593	47.8503	293.367	294.923	46.0002	47.7662	277.263	281.005	10.9745	14.4224	294.208	295.932	10.9745	51.8869
9.25	302.281	304.383	46.0843	47.0094	298.875	299.968	45.5377	54.9564	284.074	285.714	10.9745	10.9745	296.394	298.959	10.9745	62.525
9.5	302.996	303.795	47.0094	49.6163	301.02	302.113	46.2945	46.1684	283.149	286.808	10.9745	11.7734	295.217	297.656	10.9745	73.2471
9.75	305.014	307.243	47.0094	51.2562	302.365	304.047	48.2287	46.673	288.321	291.349	10.9745	14.8428	297.908	302.113	10.9745	83.1284
10	308.841	308.925	43.3092	47.9765	305.14	310.186	47.2196	47.2616	289.12	292.021	10.9745	10.9745	297.488	298.455	10.9745	88.6787
10.25	307.621	308.63	47.1775	47.4719	307.747	314.307	46.0843	49.4902	292.778	297.908	10.9745	12.8666	296.268	299.59	10.9745	96.9621
10.5	307.032	308.378	44.1922	50.1629	309.051	314.223	44.4444	47.8924	295.974	296.899	10.9745	10.9745	300.809	301.692	10.9745	110.88
10.75	306.654	310.27	45.3695	50.5414	308.378	316.157	47.3037	46.3786	293.409	297.782	10.9745	14.7167	301.903	304.131	10.9745	114.622
11	307.915	309.387	44.7388	47.2196	311.784	313.298	53.1063	47.8503	295.217	299.254	10.9745	10.9745	301.734	305.603	10.9745	121.139
11.25	309.681	309.976	44.907	47.0935	314.012	316.788	46.9253	47.7662	295.68	301.734	10.9745	10.9745	302.996	303.585	10.9745	125.933
11.5	310.943	311.532	44.9911	49.9527	311.658	317.334	47.0094	53.1904	298.497	300.431	10.9745	10.9745	302.702	305.351	10.9745	136.066
11.75	311.91	313.508	44.7808	48.6492	314.517	318.301	47.0094	47.7662	294.208	302.113	10.9745	12.2779	303.038	306.864	10.9745	138.842
12	308.546	312.162	46.0002	48.2287	313.802	315.82	46.1264	49.7004	299.17	299.422	10.9745	10.9745	300.978	306.99	10.9745	144.266
12.25	310.018	311.363	45.5377	47.0935	314.139	317.46	46.9253	47.7662	297.404	301.482	12.362	10.9745	303.711	304.762	10.9745	146.747
12.5	309.219	312.415	48.3969	49.322	313.844	317.671	53.6108	47.8503	301.146	304.299	10.9745	12.4882	304.888	305.561	10.9745	151.624
12.75	311.111	311.742	46.9253	49.0697	315.652	316.157	54.1154	48.0185	300.095	301.945	10.9745	14.1701	304.51	306.36	10.9745	153.642
13	312.078	312.33	47.4719	50.8777	314.349	318.554	48.3549	57.5213	297.782	304.762	10.9745	16.2725	303.248	307.705	10.9745	160.16
13.25	310.186	312.625	47.5139	47.3878	313.928	320.067	55.503	55.0825	299.085	300.137	10.9745	10.9745	302.66	304.72	10.9745	158.057
13.5	312.036	313.129	46.4207	51.6346	315.022	318.385	47.8503	49.322	301.23	302.197	10.9745	10.9745	307.621	308.42	11.8995	163.145
13.75	311.195	312.204	48.6913	49.0276	315.947	318.007	57.0588	58.6986	297.95	303.963	12.1938	10.9745	303.038	305.897	14.6326	170.84
14	310.186	315.526	46.2945	48.2287	314.853	316.367	46.3366	50.0368	298.581	302.365	10.9745	10.9745	302.533	307.201	10.9745	172.816
14.25	313.676	313.76	43.3512	51.1721	318.091	320.025	45.8741	57.6474	298.076	304.972	11.3108	10.9745	305.645	305.897	14.5485	175.675
14.5	313.34	315.022	45.9161	46.5468	316.031	318.848	51.5926	47.7662	299.043	305.14	10.9745	14.2962	305.897	307.747	10.9745	176.895
14.75	312.373	313.466	46.0843	47.4719	317.25	319.563	46.1264	48.7754	302.407	304.594	11.7734	16.5668	304.51	305.981	10.9745	178.366
15	311.994	313.886	44.4444	46.9253	317.923	318.301	42.6784	52.1812	297.404	301.65	10.9745	13.8337	306.36	308.378	10.9745	187.575
15.25	311.195	313.129	44.6126	46.1684	316.409	319.857	44.907	47.4298	299.001	301.272	10.9745	13.8757	301.903	306.192	11.8154	190.939
15.5	313.129	315.064	42.3421	47.8924	315.61	322.506	45.4956	44.9911	299.632	306.486	10.9745	12.4882	304.678	307.117	11.0165	188.5
15.75	314.517	314.98	43.0569	46.8412	316.283	319.268	54.4098	46.8832	300.263	305.098	10.9745	10.9745	305.603	308.252	11.3949	191.569
16	313.508	315.568	45.832	46.2104	317.502	319.857	47.0514	46.0423	300.179	305.182	12.1518	10.9745	306.654	309.429	12.32	191.359
16.25	314.307	314.517	45.0752	47.0094	315.82	319.899	46.1264	54.62	301.104	306.402	13.0768	10.9745	305.897	308.336	10.9745	195.017
16.5	314.349	314.517	44.4024	45.9161	317.46	320.235	47.3457	48.5231	300.936	304.804	10.9745	10.9745	304.257	310.733	11.5631	197.498
16.75	314.769	314.98	47.4719	46.9253	320.362	321.581	55.2507	48.7333	302.828	305.729	12.1518	12.4461	306.192	307.958	11.2688	197.204
17	313.97	315.19	46.3366	48.3549	315.106	318.301	52.854	48.9856	300.683	301.524	10.9745	13.203	304.846	308.042	10.9745	204.772
17.25	317.25	317.586	42.7625	48.1026	319.773	320.067	44.6126	55.9655	302.071	306.654	10.9745	10.9745	306.36	307.453	10.9745	205.319
17.5	315.148	315.148	44.024	48.481	319.395	319.773	46.8832	53.4847	303.248	304.51	12.2359	13.5814	306.107	308.714	11.3108	206.118
17.75	314.096	315.19	44.7808	46.5468	314.601	320.992	53.0222	48.6913	302.029	306.318	10.9745	10.9745	306.528	306.906	11.6893	208.809
18	314.475	316.914	45.2854	48.1446	315.863	323.431	45.5797	47.2616	301.734	306.023	10.9745	10.9745	303.416	306.402	10.9745	211.963
18.25	315.4	318.259	46.7991	48.2287	320.109	320.151	48.3969	53.6529	301.65	302.071	10.9745	13.3291	306.822	308.841	10.9745	212.719
18.5	314.433	316.451	44.9911	48.9436	316.956	322.212	46.3786	48.6492	300.557	302.533	10.9745	12.7825	306.234	308.672	12.9507	218.438
18.75	316.577	316.956	44.9911	50.4993	319.31	319.773	47.2196	48.8595	299.548	305.477	11.9416	10.9745	306.99	309.597	10.9745	220.288
19	316.577	317.923	43.6455	49.6163	317.502	320.067	48.6492	48.8595	303.879	305.981	14.0019	16.1884	307.915	308.714	11.1847	216.924
19.25	319.1	319.899	46.0843	47.8924	318.343	320.866	43.3933	49.1538	300.725	303.837	10.9745	10.9745	308.378	309.471	11.0165	220.793
19.5	318.722	319.016	44.4024	47.9344	317.376	317.923	48.3128	49.4902	302.281	306.234	10.9745	14.4224	306.57	306.948	10.9745	222.727
19.75	314.98	317.629	47.4719	47.2196	314.601	319.31	47.7242	48.1446	299.17	306.696	10.9745	15.5997	309.471	312.078	11.3949	224.619
20	314.98	316.703	44.4444	49.4902	316.998	319.016	46.1684	49.2379	303.753	306.99	11.8575	10.9745	307.453	311.069	11.1426	227.899
20.25	317.124	319.815	42.9307	50.247	315.989	321.076	46.0843	48.3128	302.617	306.234	11.479	10.9745	308.378	309.85	16.777	230.758
20.5	318.091	319.142	44.3183	46.5468	317.713	320.151	49.0276	48.9436	299.296	305.561	10.9745	10.9745	306.57	311.574	10.9745	228.698
20.75	315.989	320.572	50.9618	45.2854	319.184	320.109	45.4536	50.7096	300.725	305.813	10.9745	14.7167	310.018	310.144	11.3949	231.473
21	319.142	319.605	44.5706	46.2945	315.947	319.899	47.9344	50.4573	301.524	307.032	11.8154	14.969	308.42	310.607	10.9745	231.431
21.25	316.157	316.83	45.2434	53.2745	319.899	320.235	46.715	47.1355	299.674	305.897	10.9745	10.9745	309.555	310.607	12.0677	234.206
21.5	318.007	319.142	44.6126	46.2104	318.806	322.842	52.5597	48.3128	303.248	309.387	10.9745	10.9745	310.943	311.532	12.1097	235.677
21.75	316.535	318.848	44.8649	45.5377	316.746	319.226	46.8412	46.8412	302.449	309.261	10.9745	13.6655	309.766	310.775	10.9745	240.765
22	318.974	320.824	45.4115	46.9253	320.151	320.74	45.7479	56.5962	307.032	308.126	10.9745	10.9745	308.126	312.33	10.9745	239.252
22.25	319.437	320.992	42.7625	49.1958	316.283	321.833	51.3823	48.6072	302.912	308.546	10.9745	10.9745	308.294	313.802	10.9745	240.849
22.5	317.376	319.563	45.1593	48.8595	316.746	321.329	46.4627	48.2287	303.164	305.14	10.9745	10.9745	311.7	311.742	10.9745	242.069
22.75	318.091	318.596	45.4115	48.7754	321.371	324.356	47.6401	54.7882	304.131	306.107	10.9745	10.9745	309.85	310.985	10.9745	243.582
23	318.469	322.086	43.9819	46.9253	319.31	323.137	44.7808	48.6492	304.215	309.766	10.9745	10.9745	310.859	312.709	10.9745	243.036
23.25	318.974	321.329	44.3183	47.1775	324.398	324.398	46.1684	47.6821	305.897	306.528	10.9745	15.1792	311.447	311.447	10.9745	244.886
23.5	318.596	319.689	42.4682	50.6255	318.512	324.314	49.364	46.2525	304.972	309.724	10.9745	10.9745	310.018	310.564	10.9745	248.965
23.75	320.656	321.287	43.4773	49.6584	320.698	324.735	44.949	46.3366	303.458	311.91	10.9745	15.3474	308.168	311.069	10.9745	250.142
24	321.203	321.917	42.8046	48.9856	320.656	325.954	45.5797	50.1209	304.468	307.831	10.9745	10.9745	308.63	313.592	10.9745	249.343
24.25	319.857	320.362	44.6126	48.1026	318.596	325.407	46.0423	45.4115	303.963	309.597	11.6472	10.9745	311.447	314.012	10.9745	251.319
24.5	320.067	321.203	45.9161	48.0605	319.773	323.011	45.3274	47.598	305.14	309.597	12.1938	10.9745	311.027	312.162	10.9745	248.544
24.75	319.731	321.707	44.907	47.0935	321.161	324.861	46.1264	46.5468	306.276	307.789	10.9745	14.5906	311.49	311.742	10.9745	252.244
25	321.959	322.086	46.1684	47.8924	321.329	325.071	45.8741	47.4719	301.987	309.009	10.9745	12.9087	311.069	313.55	10.9745	252.833
25.25	320.278	321.034	45.3274	48.6913	321.707	323.011	47.4298	46.3786	305.981	309.724	10.9745	14.0019	312.036	315.064	10.9745	255.104
25.5	320.53	322.001	42.5943	49.2379	322.969	325.029	46.9253	46.9253	305.477	311.279	11.3108	10.9745	310.522	310.522	10.9745	254.515
25.75	320.95	321.539	43.7296	47.1775	319.773	324.104	47.3457	48.6913	305.813	310.943	10.9745	10.9745	310.522	314.98	10.9745	256.575
26	319.983	320.908	44.8649	47.2616	323.095	325.449	47.8503	50.2891	306.528	310.228	10.9745	13.7917	313.466	313.886	10.9745	256.491
26.25	320.992	321.665	45.2854	46.8832	322.464	324.819	45.3695	47.4719	306.612	309.976	10.9745	16.0622	312.625	313.34	10.9745	258.467
26.5	319.058	324.608	44.5285	46.5048	322.338	328.645	48.1026	47.9344	307.285	312.373	10.9745	13.0768	315.232	316.788	10.9745	260.149
26.75	321.749	323.095	41.1647	47.8083	323.852	325.576	48.1026	46.8412	306.948	309.892	12.4882	13.7917	313.97	313.97	10.9745	258.257
27	322.254	325.744	43.9819	45.2854	319.352	323.641	45.79	49.322	306.612	311.826	10.9745	10.9745	313.298	314.475	10.9745	258.383
27.25	321.833	324.945	47.0094	45.1593	322.38	326.501	46.3366	49.8686	302.407	312.625	12.9087	17.3237	313.298	314.937	10.9745	260.738
27.5	324.23	324.945	44.8649	47.8503	323.641	327.93	47.0514	47.7662	305.603	309.555	10.9745	16.1884	313.087	314.349	10.9745	259.392
27.75	320.404	323.515	44.5706	47.7242	321.329	326.627	45.79	47.3878	307.747	313.34	10.9745	14.3383	314.601	316.493	10.9745	264.522
28	323.852	325.155	43.3933	46.6309	321.287	323.81	45.4536	49.4061	306.822	310.817	10.9745	15.1792	313.256	315.905	10.9745	261.2
28.25	325.239	325.407	46.0843	46.9673	323.473	324.44	47.0094	48.439	307.075	312.709	10.9745	10.9745	314.139	315.106	10.9745	263.219
28.5	317.923	324.987	43.7296	46.3786	323.137	325.197	47.7242	45.79	302.533	310.985	10.9745	13.3712	314.391	315.358	10.9745	264.06
28.75	322.842	323.894	44.024	46.3786	324.65	325.533	47.3878	47.6821	306.612	313.676	10.9745	12.5302	314.643	314.98	10.9745	261.705
29	320.193	324.945	41.9216	46.3786	322.422	327.594	43.8558	48.481	307.411	312.12	12.0256	10.9745	314.98	315.568	10.9745	265.279
29.25	323.347	324.608	43.2671	47.556	321.749	326.459	46.3786	47.598	305.729	312.499	10.9745	15.5577	314.096	314.096	10.9745	263.219
29.5	323.725	325.618	45.7479	45.79	321.497	324.903	45.9582	44.3183	304.636	311.405	10.9745	15.5577	315.148	315.778	10.9745	264.943
29.75	323.894	325.912	41.375	46.4627	323.221	327.342	47.2196	47.9344	305.435	316.241	10.9745	14.969	313.466	315.568	10.9745	264.102
30	322.969	326.332	43.3933	49.1958	325.66	325.912	45.832	46.0843	307.495	315.316	10.9745	15.3895	314.223	316.872	10.9745	263.219
30.25	325.87	326.164	43.0989	44.4444	320.109	326.374	46.8412	49.322	306.402	313.003	10.9745	11.9416	314.391	316.998	10.9745	263.681
30.5	322.969	326.543	44.066	47.4719	320.488	325.786	47.3037	46.5468	309.135	313.213	11.1426	10.9745	316.325	317.839	10.9745	261.369
30.75	323.095	324.861	44.5285	46.4207	321.623	323.641	44.6126	48.1867	308.672	314.391	10.9745	13.6655	315.778	315.905	10.9745	267.171
31	324.146	327.342	45.79	44.4444	323.894	326.753	46.0002	49.6163	308.462	313.256	11.1426	10.9745	316.703	317.755	10.9745	266.246
31.25	322.927	325.155	45.2854	46.7571	322.212	327.51	44.7388	46.6309	303.837	313.382	12.362	13.9598	315.022	316.788	10.9745	265.91
31.5	325.071	326.164	41.1227	47.3878	322.927	325.576	45.832	47.9344	305.098	314.769	10.9745	10.9745	315.863	316.746	11.7734	266.793
31.75	324.272	327.173	42.5523	46.5468	323.221	326.711	44.9911	46.4627	306.99	316.283	10.9745	14.5485	316.325	317.208	12.1938	267.844
32	323.936	324.272	41.9216	49.5322	321.833	325.66	44.024	48.5651	307.579	317.166	10.9745	13.9178	316.031	317.418	12.5723	267.508
32.25	322.422	325.491	43.6455	45.9161	324.356	325.996	45.6218	47.1775	306.107	316.493	10.9745	10.9745	316.83	318.848	12.5723	270.367
32.5	323.389	327.51	45.5377	44.7388	323.852	325.491	44.7808	48.8174	309.976	315.947	10.9745	10.9745	316.157	317.124	11.8154	265.573
32.75	323.641	327.594	44.5285	47.2196	322.969	325.828	44.6126	47.0514	308.798	312.246	10.9745	10.9745	315.652	319.1	10.9745	266.078
33	326.585	326.669	44.4024	46.2945	320.698	325.197	44.3603	47.598	308.294	318.133	10.9745	10.9745	316.577	317.04	14.4224	267.381
33.25	326.332	327.72	42.9307	45.832	325.449	327.552	46.3786	44.6126	310.396	315.778	10.9745	10.9745	313.928	317.208	12.0677	271.292
33.5	327.51	328.561	45.832	46.2945	324.188	327.384	44.1501	47.2196	307.705	316.703	10.9745	13.7076	314.475	317.04	10.9745	266.246
33.75	326.08	326.164	43.6455	48.1026	324.861	327.846	43.3512	50.9618	308.378	316.998	10.9745	10.9745	317.334	318.469	10.9745	268.643
34	325.323	327.173	45.3274	48.3969	320.656	325.155	49.5743	47.2616	311.237	315.274	10.9745	10.9745	315.4	315.947	11.8154	270.619
34.25	325.954	326.038	45.1593	47.3457	322.464	327.888	47.8924	45.7059	312.204	316.367	10.9745	10.9745	315.316	316.998	10.9745	270.619
34.5	325.155	326.585	48.3969	46.5468	324.693	328.603	49.6584	51.0459	308.126	316.493	10.9745	10.9745	316.872	316.914	10.9745	268.475
34.75	325.071	330.201	46.9253	49.8686	324.819	326.963	47.598	51.2141	312.12	317.208	10.9745	10.9745	315.316	315.905	12.4882	267.045
35	326.164	328.225	44.1922	50.1629	324.735	325.66	48.3128	50.3732	310.018	315.358	10.9745	10.9745	313.508	316.872	10.9745	270.03
35.25	326.164	328.477	48.1026	50.4993	325.323	328.477	48.9436	49.7004	309.051	315.947	10.9745	14.1701	314.054	316.199	13.1609	270.451
35.5	325.407	327.047	46.7571	49.8266	326.543	328.939	48.7333	51.088	310.817	317.082	10.9745	10.9745	315.947	316.956	10.9745	268.264
35.75	326.29	328.14	44.6126	50.8357	325.744	328.056	49.7425	51.7187	307.747	316.367	10.9745	10.9745	314.895	315.82	10.9745	269.568
36	325.828	329.276	47.7662	50.0368	325.029	328.225	48.3128	49.1538	311.616	317.25	10.9745	10.9745	317.04	317.797	10.9745	270.998
36.25	322.716	326.248	48.6072	49.5743	325.449	326.122	49.4902	49.8686	310.018	316.956	10.9745	10.9745	316.157	317.839	11.1847	270.451
36.5	326.963	331.084	48.6913	49.7425	326.038	330.537	49.6163	51.8448	310.522	315.568	10.9745	13.8337	315.148	317.166	10.9745	277.137
36.75	324.903	328.435	45.1172	50.9198	326.963	328.098	49.9527	50.0788	311.868	317.671	12.4461	10.9745	316.956	317.671	10.9745	271.418
37	326.459	329.57	47.6821	51.971	324.903	330.916	47.7662	50.4993	307.958	318.175	10.9745	10.9745	316.325	318.89	10.9745	274.277
37.25	325.155	329.065	47.8924	48.481	323.725	329.906	48.1867	50.7937	310.943	317.629	10.9745	13.7076	314.685	317.923	11.1006	273.226
37.5	327.047	328.435	45.2434	52.0971	326.374	330.453	46.8412	50.2891	314.139	317.334	10.9745	12.5723	315.232	316.788	11.5631	271.544
37.75	326.374	329.065	48.1867	49.1538	324.104	326.459	48.0185	52.4335	311.49	316.788	11.0586	10.9745	316.367	316.535	12.362	272.679
38	325.576	327.594	45.0331	51.2141	325.281	328.981	49.7845	49.9527	311.868	316.577	10.9745	14.8849	317.25	317.965	10.9745	273.352
38.25	324.566	327.342	45.4536	48.2287	326.795	330.747	49.7004	50.0788	313.424	316.031	10.9745	10.9745	316.409	316.703	11.1426	271.166
38.5	325.87	329.065	54.7041	51.7607	325.702	328.813	48.1026	52.3494	309.85	317.124	10.9745	14.6747	315.736	318.259	11.2267	270.661
38.75	325.87	330.243	47.3457	51.4244	326.501	329.696	47.0514	51.0039	310.817	317.502	10.9745	13.0768	317.334	319.058	12.2779	271.25
39	324.861	331.588	46.4627	57.8997	326.122	329.108	49.0697	48.7333	311.321	317.292	12.6564	10.9745	316.367	316.451	10.9745	271.46
39.25	326.711	330.747	44.3183	50.3311	322.59	328.014	48.6492	51.971	312.667	317.082	10.9745	10.9745	314.012	317.334	11.3949	274.067
39.5	327.047	331.799	45.9161	51.3823	324.608	330.916	55.2087	51.8869	312.877	320.404	10.9745	10.9745	314.517	319.479	10.9745	275.791
39.75	322.674	328.687	47.6821	48.481	324.903	329.402	48.3549	52.8119	311.616	317.839	10.9745	12.6984	315.484	316.788	12.6984	274.319
40	327.888	331.799	45.2434	48.6913	325.449	329.528	55.1246	59.2452	313.213	318.343	10.9745	10.9745	318.427	318.596	10.9745	269.862
40.25	325.618	329.948	46.673	49.8266	323.683	327.215	48.6492	51.971	311.363	319.479	10.9745	10.9745	316.619	318.638	12.4041	272.595
40.5	326.038	330.874	48.1446	51.088	324.608	330.369	49.2379	60.1703	313.97	318.007	10.9745	12.9507	318.049	318.343	13.0768	274.656
40.75	325.155	330.075	53.8631	49.9106	323.599	331.084	53.9472	51.6346	311.616	315.82	10.9745	10.9745	315.568	315.947	11.437	271.712
41	326.038	333.985	49.7004	51.1721	322.422	328.813	53.5268	52.9381	313.171	318.469	10.9745	10.9745	318.764	319.731	10.9745	272.343
41.25	323.978	331.799	47.3457	60.0021	326.206	330.243	50.3311	58.2781	312.499	319.479	10.9745	10.9745	318.217	320.614	14.8008	273.562
41.5	324.608	329.948	45.0752	53.8211	326.374	328.645	48.9015	54.5779	313.802	319.184	10.9745	13.7917	317.124	320.698	11.2688	274.908
41.75	327.804	330.789	44.5706	50.1629	323.852	330.411	47.1355	50.5414	316.535	319.268	10.9745	15.0531	315.442	318.301	12.6564	273.1
42	328.14	331.714	44.7808	50.8777	326.501	329.78	51.971	49.7004	312.33	320.109	10.9745	10.9745	316.872	319.479	10.9745	275.581
42.25	329.612	332.976	44.3603	47.0514	323.221	329.822	45.0331	47.598	313.424	321.413	10.9745	10.9745	317.418	319.058	11.7734	271.754
42.5	328.267	331.841	41.7954	45.5377	327.257	329.192	51.7607	53.3586	314.054	320.193	11.1006	11.8575	319.058	319.31	13.7917	274.53
42.75	326.08	331.252	44.4024	50.0788	324.356	328.939	52.854	46.6309	312.625	317.334	10.9745	12.4882	315.652	317.797	11.6893	275.286
43	326.669	333.691	43.6455	43.8137	326.795	333.565	45.8741	55.3348	314.096	319.1	10.9745	10.9745	318.007	319.689	10.9745	273.857
43.25	326.29	329.528	45.5377	48.1867	324.356	326.543	46.6309	56.4701	312.541	320.404	10.9745	12.9927	317.46	319.815	10.9745	274.908
43.5	326.459	330.831	43.8558	48.1026	324.356	328.645	45.2434	48.9015	312.625	320.235	10.9745	10.9745	315.736	316.872	10.9745	273.857
43.75	327.173	333.06	45.2013	45.6638	328.561	328.771	47.3457	47.2616	314.307	320.193	10.9745	12.0677	318.427	318.512	11.3949	276.338
44	325.702	332.64	41.375	46.0002	322.17	331.21	44.066	49.6584	314.307	318.596	10.9745	10.9745	315.82	317.965	10.9745	275.539
44.25	326.543	331	44.7388	50.8357	323.81	330.495	46.9253	48.439	313.928	321.455	10.9745	10.9745	316.199	318.133	10.9745	276.127
44.5	326.374	331.841	51.971	46.5048	325.954	329.065	45.6218	48.1446	311.952	317.839	10.9745	13.3712	316.746	318.848	11.7313	274.109
44.75	326.416	333.523	43.3512	48.1446	324.861	330.705	46.673	47.0935	313.129	319.815	10.9745	10.9745	315.358	316.115	11.1847	275.497
45	324.693	330.916	44.4024	55.6712	329.36	332.64	51.4664	47.1355	313.802	320.992	10.9745	15.5997	316.241	317.208	10.9745	275.959
45.25	324.987	330.579	44.066	48.7333	324.945	331.504	46.4627	47.0094	310.901	317.586	10.9745	10.9745	316.788	317.082	12.6984	277.179
45.5	324.02	332.009	42.0898	47.6401	329.065	330.369	44.1501	57.0588	312.625	320.193	10.9745	10.9745	315.61	316.619	10.9745	275.875
45.75	327.215	332.976	45.4536	47.0935	329.948	332.597	46.3786	49.7845	311.574	318.974	10.9745	14.7167	316.451	317.671	10.9745	276.338
46	328.771	333.354	43.2671	48.0185	326.501	331.883	49.4902	49.0276	312.751	320.446	10.9745	10.9745	317.797	319.352	11.1006	273.899
46.25	327.468	330.201	50.247	48.8595	330.663	332.051	46.4627	47.3037	313.718	321.203	12.1518	10.9745	317.25	318.007	10.9745	273.226
46.5	327.552	333.144	45.1593	50.4573	329.108	330.453	50.7096	49.8686	311.952	319.437	11.1847	14.7167	315.863	318.89	10.9745	273.983
46.75	326.248	331.126	43.6035	54.5779	326.711	329.78	53.2745	47.6401	312.457	319.016	10.9745	14.7167	315.989	318.091	10.9745	278.272
47	324.819	331.462	43.8978	48.6492	328.771	332.64	54.4518	57.1849	313.003	318.68	10.9745	12.1938	317.208	317.544	12.1518	275.034
47.25	327.426	333.354	43.9819	51.7187	328.603	333.228	45.0752	55.6712	315.863	321.034	10.9745	13.6655	319.521	321.203	10.9745	273.016
47.5	326.374	329.696	44.2342	48.2287	326.08	331.799	54.5359	56.7644	315.568	320.404	10.9745	15.6838	316.157	316.325	10.9745	277.305
47.75	328.182	332.471	44.6126	49.9947	325.491	334.279	46.0002	48.1867	312.541	318.974	10.9745	10.9745	317.208	320.362	10.9745	276.085
48	326.837	331.084	43.3933	48.6913	327.93	329.991	45.1172	56.4701	313.34	320.235	10.9745	10.9745	317.713	318.638	12.5723	275.791

## Sheet: Fig 1H
Fig 1H
	GN02007+Cys R1	GN02007+Cys R2	GN02007 R1	GN02007 R2	GN02094+Cys R1	GN02094+Cys R2	GN02094 R1	GN02094 R2	GN02148+Cys R1	GN02148+Cys R2	GN02148 R1	GN02148 R2	W+Cys R1	W+Cys R2	W R1	W R2
0	11.0165	11.0165	37.7168	37.9691	11.0165	11.0165	37.3384	39.5249	11.0165	11.0165	11.0165	11.0165	11.0165	11.0165	11.0165	11.0165
0.25	11.0165	12.6984	39.3146	37.9691	11.0165	11.0165	34.7735	39.5249	11.0165	11.5631	11.0165	11.0165	11.0165	11.0165	11.0165	11.0165
0.5	11.0165	11.0165	34.6894	37.9691	11.0165	11.0165	43.5194	39.5249	11.0165	11.0165	11.0165	11.0165	11.0165	11.0165	11.0165	11.0165
0.75	11.0165	11.0165	36.6236	40.1135	11.0165	12.32	35.8667	40.5761	11.0165	11.0165	11.0165	11.0165	11.0165	11.0165	11.0165	11.0165
1	11.0165	11.0165	37.6327	39.1885	11.0165	11.0165	38.5157	48.0605	11.0165	11.437	11.0165	11.0165	11.0165	11.0165	11.0165	11.0165
1.25	11.0586	12.6143	36.2031	38.0952	11.0165	11.9416	37.843	36.6656	11.0165	11.0165	11.0165	11.0165	11.0165	11.0165	11.0165	11.0165
1.5	15.3054	16.1884	32.8393	40.534	11.0165	13.1189	31.0733	38.726	11.3949	11.437	11.0165	11.0165	11.0165	12.1938	11.0165	11.0165
1.75	11.0165	11.9836	36.9179	37.6748	11.0165	11.0165	35.236	40.1976	11.0165	11.0165	11.0165	11.0165	11.0165	11.0165	11.0165	11.0165
2	11.2267	11.8154	35.9508	36.119	11.0165	11.0165	38.5578	34.7314	11.0165	11.0586	11.0165	11.0165	11.0165	11.0165	11.0165	11.0165
2.25	11.0165	13.5814	38.0952	37.927	11.0165	11.5631	37.0861	38.0111	11.0165	11.0165	11.0165	11.0165	11.0165	11.0165	11.0165	11.0165
2.5	14.2121	14.6326	36.4974	38.4316	11.0165	11.3529	38.8521	40.4079	11.0165	12.6984	11.0165	11.0165	11.0165	13.245	11.0165	11.0165
2.75	18.5851	20.3511	39.9033	38.4316	11.0165	16.735	49.1958	40.9545	11.1847	13.0768	11.0165	11.0165	11.0165	17.0714	11.0165	11.0165
3	19.9306	23.3365	43.4773	38.4737	14.8008	20.0568	49.7004	41.6693	14.5485	16.8191	11.0165	11.0165	16.9452	23.5047	11.0165	11.0165
3.25	23.2103	28.0038	46.3366	41.2909	14.0019	24.9343	45.6218	51.8869	11.1847	16.8611	11.0165	11.0165	16.2725	18.2908	11.0165	11.0165
3.5	30.9051	32.1245	49.2799	45.1593	20.6454	21.1921	56.8485	52.4756	17.3237	17.9544	11.0165	11.0165	27.0787	30.4426	11.0165	11.0165
3.75	40.8704	49.1958	51.2562	48.6492	25.565	30.7369	52.1812	48.6492	22.2012	25.3127	11.0165	11.0165	36.9599	38.81	11.0165	11.0165
4	53.9052	57.6474	52.4335	54.9143	35.278	38.3896	53.6529	58.993	23.1262	28.4663	11.0165	11.0165	52.8119	52.9381	11.0165	11.0165
4.25	66.3934	82.9181	63.6182	58.3202	45.1172	45.7059	55.1246	54.62	33.9325	38.0952	11.0165	11.0165	76.1484	81.068	11.0165	11.0165
4.5	91.1595	117.565	56.7224	65.4263	54.7882	55.9235	52.5597	54.3257	44.5285	52.854	11.0165	11.0165	112.562	119.794	11.0165	11.0165
4.75	125.512	152.717	58.9509	77.9565	61.9783	70.8925	55.5871	56.7224	52.013	58.1941	11.0165	12.1938	154.147	173.153	20.1829	14.128
5	156.88	175.802	59.4975	77.8724	67.823	81.8249	56.5121	56.1337	60.8851	72.7846	11.0165	11.0165	195.48	224.367	25.4389	18.9215
5.25	185.052	197.75	60.5487	85.441	70.8925	94.6494	56.428	57.3531	68.6639	80.3532	11.0165	11.0165	237.401	255.482	22.3694	25.6912
5.5	203.637	215.284	66.5195	91.4538	87.1229	112.688	58.7407	59.4134	77.1155	92.9675	11.0165	11.0165	265.405	283.822	27.7095	37.8009
5.75	221.339	224.787	71.0186	100.452	95.995	130.18	58.4884	58.5304	85.9455	103.227	11.0165	15.4736	277.935	294.124	27.6674	34.8576
6	233.743	242.573	65.3422	109.324	105.33	141.617	56.6803	62.8193	86.9126	111.469	11.0165	14.128	289.246	302.365	31.1574	37.3384
6.25	241.396	251.403	65.4263	120.593	109.324	149.984	60.5908	61.3056	97.4666	127.068	11.0165	13.8337	294.082	305.729	31.4517	39.9033
6.5	255.734	261.453	63.5762	120.551	123.326	170.84	59.3714	56.9326	103.395	131.946	11.0165	11.0165	295.638	307.032	31.3256	46.0002
6.75	261.495	267.297	66.3513	121.097	136.739	185.346	57.8577	60.9272	118.448	147.125	11.0165	11.0165	297.404	309.85	38.0952	42.7205
7	269.652	277.431	66.8138	125.26	154.652	196.657	59.9601	61.5158	125.176	171.176	11.0165	11.0165	297.404	312.793	33.3438	46.5468
7.25	275.034	283.612	63.8284	129.129	168.611	207.463	59.7078	61.4317	135.268	189.551	11.0165	11.0165	296.983	313.171	38.9362	52.854
7.5	282.519	288.574	69.0844	129.717	186.398	219.531	56.5542	60.2544	144.728	203.974	21.4864	11.0165	298.917	312.625	40.6601	51.8448
7.75	285.504	293.787	66.1411	129.97	202.838	231.515	59.5816	61.9783	155.156	214.78	15.4315	11.0165	297.362	313.466	42.1318	53.9052
8	288.195	297.614	65.8888	132.829	216.42	232.145	58.6566	62.2306	159.487	224.871	19.7204	21.7807	302.575	314.517	44.5285	60.0442
8.25	292.736	299.212	68.3696	132.366	232.019	245.937	60.7169	63.408	170.167	236.603	33.3859	18.543	303.332	313.76	46.2945	63.408
8.5	299.8	306.57	66.8559	132.408	245.348	260.528	60.8851	60.6749	183.076	244.97	36.8338	20.0147	301.987	313.634	52.1812	60.0862
8.75	302.281	307.159	67.1923	134.006	253.464	269.105	64.2069	62.8193	189.131	254.641	49.0276	38.9782	305.687	315.442	51.7187	61.642
9	303.038	311.237	66.8559	133.165	262.21	276.884	60.1282	62.7352	200.399	265.531	61.1374	39.2726	305.603	316.788	56.5962	66.7718
9.25	306.654	315.989	67.1923	133.67	272.259	287.901	60.5067	66.2672	201.829	272.343	69.1265	60.9272	306.023	317.082	58.6566	67.865
9.5	311.237	316.703	68.0332	130.979	277.515	297.908	58.5725	62.7773	207.674	278.062	103.606	77.0735	306.822	320.572	59.7078	73.7517
9.75	308.168	321.371	68.4957	136.235	282.308	298.034	60.8431	61.8942	215.495	283.99	138.001	91.9163	307.369	318.806	63.0716	75.5598
10	311.279	318.175	68.8742	136.781	286.765	303.585	62.525	60.3805	221.76	286.976	168.611	135.94	307.495	319.563	68.6639	77.7883
10.25	312.246	320.109	67.7389	135.856	291.265	306.402	59.7078	62.0624	225.166	291.265	178.282	160.706	308.63	319.352	73.8358	81.1521
10.5	313.003	320.992	66.2672	135.099	294.881	312.625	60.2544	62.6091	231.893	290.76	201.829	182.361	307.705	320.025	74.004	87.5854
10.75	314.265	321.959	66.94	136.193	299.296	311.91	60.801	59.876	238.537	298.118	200.736	194.345	308.504	321.455	79.1759	91.3277
11	313.76	322.044	68.3276	137.79	299.422	312.667	64.3751	60.9692	239.63	300.978	216.209	208.304	306.99	320.74	79.8486	93.5141
11.25	315.694	321.959	67.6968	136.697	304.383	316.577	59.1611	61.0533	246.526	299.548	218.438	217.891	308.63	323.515	84.6	91.8743
11.5	316.367	322.506	67.5286	140.523	306.192	319.605	60.2964	66.4354	252.833	300.851	236.855	227.983	309.219	320.53	87.7116	97.9291
11.75	315.989	324.398	67.0661	136.991	309.513	323.599	56.7644	61.2215	254.557	301.398	233.827	230.716	308.21	321.749	96.7939	98.9803
12	314.769	323.978	67.1502	137.16	307.537	320.992	59.918	63.408	256.954	301.566	241.018	239.125	309.639	323.011	97.3405	106.171
12.25	315.316	324.524	65.6365	137.076	310.859	324.188	59.7078	61.0533	262.336	304.762	245.18	242.531	309.976	321.665	102.891	112.099
12.5	315.148	322.716	70.3458	137.664	311.447	323.81	65.5944	61.9783	265.742	304.383	244.886	250.31	310.48	322.758	106.801	112.057
12.75	318.385	324.608	70.0515	141.364	311.153	323.557	67.4025	60.2123	267.424	305.813	246.021	251.277	309.681	320.235	110.207	116.43
13	318.091	325.197	69.4628	141.869	313.718	324.482	59.6657	68.0753	270.451	306.402	249.553	250.689	308.798	324.062	114.832	122.821
13.25	316.535	324.104	68.2014	140.145	314.937	323.515	65.1319	70.1777	271.839	308.462	252.034	252.539	311.195	325.449	113.991	125.26
13.5	319.815	328.561	67.0661	143.719	314.349	324.44	62.0624	62.6932	276.001	308.546	258.089	256.197	310.691	324.23	120.299	128.582
13.75	317.208	324.272	71.6073	140.439	315.652	325.029	66.982	67.2343	278.65	307.075	257.122	256.954	310.438	321.917	123.41	132.619
14	317.671	324.65	64.4592	142.836	316.115	322.8	59.4134	63.7023	282.561	307.958	259.645	258.257	310.438	319.647	128.119	134.342
14.25	318.091	326.374	66.3934	144.686	315.442	326.29	59.6657	67.7809	281.005	314.601	259.308	261.537	309.934	321.959	131.231	140.397
14.5	318.764	327.72	69.7572	139.388	316.241	324.903	65.6785	60.6328	284.159	316.914	262.083	264.186	309.934	324.819	136.781	141.827
14.75	321.455	328.098	65.9308	140.86	315.064	325.239	58.4043	59.8339	287.733	311.49	264.06	263.093	309.345	323.767	136.823	144.812
15	318.091	324.693	65.4263	140.692	317.629	328.225	58.3622	67.6548	287.144	311.994	264.606	266.12	311.49	321.034	143.088	147.293
15.25	319.352	327.131	67.0661	140.313	317.166	323.725	56.386	59.4555	289.078	309.597	265.7	268.264	309.724	321.707	144.182	156.081
15.5	320.446	325.87	69.0424	141.196	317.418	325.66	59.9601	58.6566	291.685	308.42	270.073	269.61	308	320.782	145.317	153.726
15.75	318.68	327.089	67.2764	140.145	316.115	327.468	64.7114	57.8997	292.82	312.33	267.55	268.979	310.607	323.347	152.886	161.253
16	320.656	326.29	65.1319	143.173	317.586	328.519	60.1703	61.4738	293.829	315.106	271.754	272.679	311.952	320.866	154.021	159.235
16.25	321.581	326.248	66.4354	143.004	317.46	327.636	57.8156	65.8467	294.376	313.718	274.193	274.277	310.438	321.497	160.286	166.425
16.5	319.857	325.912	67.9071	144.266	318.554	325.491	59.6657	60.4226	294.502	313.844	276.127	277.473	311.279	322.086	164.028	167.686
16.75	322.086	329.654	69.7992	143.593	320.362	328.939	64.2489	57.8577	295.091	313.298	277.557	278.146	311.658	321.959	162.683	170.083
17	320.656	329.822	68.2014	144.224	317.923	325.996	67.2343	61.9783	296.605	316.031	275.875	278.776	313.928	323.936	164.575	175.381
17.25	320.446	329.864	66.5615	145.065	316.661	326.29	58.8248	64.7535	295.638	314.517	279.701	281.257	309.724	322.59	172.774	178.366
17.5	322.086	327.299	67.2764	147.125	318.175	326.164	59.8339	67.2764	297.74	315.905	281.636	280.795	307.705	321.959	175.802	178.703
17.75	321.034	330.327	66.3934	143.971	319.1	327.131	64.5012	64.1648	298.959	317.376	280.248	280.837	312.415	322.464	171.975	180.259
18	325.954	329.444	65.9308	146.705	322.632	326.879	59.4134	60.9692	300.095	316.325	278.398	285.756	311.405	323.852	177.652	184.547
18.25	323.347	329.318	68.6219	144.854	321.665	329.78	58.4043	65.216	297.824	313.003	284.999	285.798	312.793	322.296	183.328	185.809
18.5	323.305	331.084	68.5798	145.401	321.118	329.234	56.2178	59.5816	299.674	316.998	282.435	283.612	313.045	322.464	180.048	189.341
18.75	323.936	329.486	67.6548	145.906	324.146	326.332	54.8302	59.0771	301.524	315.274	284.243	287.691	312.541	323.767	184.716	190.098
19	321.917	330.327	67.7809	142.332	318.89	326.795	58.2781	57.9838	301.398	316.157	285.967	286.345	313.129	321.707	187.028	193.209
19.25	321.329	331.672	67.7389	146.032	323.053	327.089	56.8065	59.0771	300.263	317.376	287.985	290.213	311.952	323.221	191.569	194.05
19.5	323.852	330.705	69.4628	147.798	322.128	330.495	56.386	60.0862	302.66	318.385	282.477	291.727	312.667	323.641	189.509	198.381
19.75	322.17	329.276	64.7535	147.588	319.058	327.972	59.9601	57.3531	301.272	315.064	286.219	289.667	313.634	322.59	192.747	200.357
20	324.314	329.696	66.7718	146.915	320.656	324.188	57.6054	57.5633	305.14	318.133	287.228	290.634	313.802	324.398	197.456	203.427
20.25	323.599	330.201	67.9491	144.896	320.656	325.702	55.6712	63.7443	304.089	318.175	288.237	289.793	315.106	322.674	200.063	204.1
20.5	322.59	330.285	65.6785	142.542	323.978	327.594	58.6566	58.5725	305.014	316.661	288.826	292.904	313.129	323.599	198.381	205.361
20.75	321.287	330.369	74.3404	147.083	321.034	328.771	58.3202	59.1611	302.365	316.83	288.574	295.806	312.499	324.861	202.796	207.001
21	321.076	329.738	65.216	148.344	320.698	330.117	60.1282	59.1611	302.786	317.586	290.676	293.325	313.676	325.786	204.52	210.281
21.25	321.287	329.78	65.5104	150.11	323.389	330.537	58.2361	59.5396	302.87	317.46	288.868	294.881	313.256	323.473	206.244	211.794
21.5	322.674	333.144	68.5378	147.966	321.665	330.117	62.8613	60.1703	304.089	318.259	288.405	296.268	315.148	323.894	207.421	213.056
21.75	323.011	330.747	68.5378	143.761	323.515	327.131	56.9747	60.2544	304.846	320.614	292.063	296.058	315.232	322.464	205.361	220.12
22	323.053	330.789	68.748	146.999	324.356	330.621	59.035	64.9217	305.393	319.605	289.709	293.493	315.064	322.422	211.584	217.387
22.25	321.581	329.991	68.748	147.588	321.329	328.813	62.9875	59.5396	305.771	317.376	291.391	293.829	313.003	320.992	207.59	216.966
22.5	319.773	327.468	65.4263	147.503	322.59	329.36	59.035	60.8431	304.846	320.572	293.409	298.371	313.34	325.786	216.84	223.568
22.75	321.118	327.384	66.4354	146.747	323.852	331.168	60.2964	64.4592	305.266	319.563	288.784	298.076	315.064	323.725	214.78	224.283
23	321.497	330.663	66.057	149.396	321.329	330.747	56.6383	60.1282	304.468	319.899	296.268	298.076	317.124	325.113	219.237	228.908
23.25	319.352	326.795	68.5798	148.555	325.239	335.415	60.6328	61.684	306.234	320.151	290.844	295.301	314.98	325.87	218.354	225.628
23.5	320.95	329.78	66.2252	149.648	324.398	332.976	59.6237	58.8668	307.117	318.722	294.628	301.272	314.895	323.894	222.096	233.827
23.75	319.521	328.182	68.2014	148.597	323.767	332.135	57.1849	63.1557	305.098	318.764	296.1	297.698	317.04	325.365	220.793	229.202
24	321.581	332.177	67.4866	146.831	322.086	329.654	58.8248	60.9692	304.299	315.274	296.142	298.245	315.989	322.254	224.367	228.571
24.25	321.413	330.285	69.589	147.041	323.095	331.799	58.152	58.4043	305.014	319.731	295.722	299.716	315.232	324.693	225.081	233.323
24.5	323.894	332.429	65.7206	142.71	325.155	332.682	57.5633	58.8668	307.495	316.493	296.647	301.23	313.213	324.945	228.782	235.383
24.75	321.034	330.369	66.7718	148.639	321.875	333.018	57.269	61.9363	307.705	320.235	295.133	302.155	315.82	326.08	228.529	238.537
25	321.707	328.309	66.7718	149.9	321.203	330.705	58.7827	58.6986	308.462	320.193	295.848	303.416	316.535	324.693	231.389	239.083
25.25	319.689	330.495	64.7535	147.125	321.497	332.177	57.3531	57.3951	306.528	318.385	295.133	300.851	316.703	325.197	230.506	240.345
25.5	322.044	327.552	66.8559	148.681	323.978	331.967	55.6712	59.6237	304.846	316.199	297.656	301.524	315.736	324.02	231.473	240.807
25.75	320.614	331.294	65.9308	145.864	322.758	333.859	55.4189	57.3951	303.921	319.605	295.848	302.744	312.078	328.014	235.005	242.363
26	319.31	329.738	64.0807	149.269	325.828	333.733	55.7973	58.0679	304.93	316.199	297.95	303.963	314.601	323.936	235.467	242.994
26.25	320.614	328.645	67.3184	146.747	320.824	331.841	59.7919	58.8668	303.458	319.226	299.674	303.164	316.283	324.23	236.518	246.358
26.5	318.175	327.762	68.9162	146.494	320.824	333.985	57.6895	60.2964	306.57	316.031	298.833	303.795	316.535	325.197	236.981	244.886
26.75	320.488	329.57	65.5944	146.747	322.632	333.102	56.7644	59.8339	305.309	318.091	298.371	304.804	317.418	328.435	234.122	246.736
27	321.875	328.771	67.4025	146.452	320.866	332.724	57.6054	60.2964	306.948	318.469	297.488	304.762	318.343	326.627	239.966	247.451
27.25	320.992	328.225	69.8413	150.152	322.422	332.892	57.227	59.4134	306.612	317.797	299.296	306.065	318.343	325.744	237.486	250.731
27.5	323.263	332.724	64.0807	150.405	319.941	334.616	59.4975	58.7407	304.846	317.166	295.133	305.182	316.956	326.501	239.294	251.319
27.75	322.632	330.285	65.0058	147.966	321.245	331.757	55.7553	61.8522	304.257	316.703	300.263	306.444	317.04	328.14	243.456	252.623
28	321.791	329.444	67.4445	144.728	321.118	332.976	56.7224	60.4226	307.201	317.839	300.095	303.921	318.175	327.215	242.826	251.992
28.25	320.278	330.958	67.9071	148.134	321.245	331.546	59.1191	56.8906	303.753	317.124	297.025	305.939	316.367	325.87	244.339	253.632
28.5	320.067	329.906	67.3184	150.783	319.899	331.504	58.5725	58.9509	304.173	315.947	300.179	305.855	316.115	326.669	244.634	254.178
28.75	319.857	330.874	65.8047	147.083	321.455	330.453	56.6383	63.4921	307.285	318.133	298.917	303.627	317.839	327.131	244.213	249.385
29	319.226	326.963	65.7206	150.447	320.488	330.117	56.1337	58.9509	304.888	314.475	299.632	305.351	314.433	327.594	246.862	255.692
29.25	320.74	330.579	66.7718	146.368	320.362	327.846	56.428	58.3202	307.537	315.19	300.936	304.383	317.671	326.038	247.114	253.842
29.5	324.272	331.378	66.4775	148.008	321.034	331.294	58.8668	57.4372	304.215	317.166	301.819	305.014	318.596	325.491	247.745	255.398
29.75	319.983	329.486	65.1319	147.756	321.203	331.841	57.1429	60.0442	307.032	316.325	300.894	307.579	316.703	326.459	247.997	255.524
30	320.025	328.477	66.7718	149.185	317.671	332.597	57.8997	61.3897	303.585	316.241	302.407	308	318.427	328.393	248.418	257.08
30.25	320.992	328.225	62.7352	147.672	318.512	327.131	56.344	59.5816	304.93	317.334	298.749	307.201	317.208	321.917	249.133	258.509
30.5	318.385	329.318	66.099	148.134	319.31	330.453	55.2087	60.6328	304.173	317.334	303.795	306.234	317.25	325.071	249.385	258.551
30.75	319.437	329.906	63.5341	144.939	320.193	328.351	55.6712	59.2032	304.089	318.217	299.884	306.065	318.301	328.056	250.52	256.575
31	321.287	329.57	63.9546	146.999	320.446	328.14	56.6383	56.8906	305.393	317.544	302.702	307.243	319.058	326.374	252.749	260.402
31.25	321.665	329.738	65.7626	145.359	318.427	328.267	57.1429	59.4134	301.987	317.629	303.122	306.738	317.502	328.014	252.202	258.888
31.5	319.857	328.729	65.0899	149.059	320.235	329.444	56.2599	58.9509	304.846	317.376	298.959	309.051	319.352	328.981	253.38	259.771
31.75	320.866	328.014	65.6365	149.396	318.427	330.453	56.7224	58.7827	303.963	314.895	298.497	310.649	318.259	326.795	253.464	260.738
32	320.572	328.645	64.4592	146.284	319.268	327.888	55.7553	58.5725	303.963	316.157	298.202	305.855	316.661	328.309	254.599	259.771
32.25	322.8	329.948	65.3842	145.485	318.764	329.444	57.4372	58.2361	303.122	317.923	301.65	308.042	320.32	329.36	254.767	260.107
32.5	319.815	331.126	65.8467	148.134	318.596	328.393	54.7041	59.4555	306.948	317.544	301.062	308.672	319.142	328.729	254.809	259.687
32.75	321.161	330.243	65.8888	146.705	318.427	328.561	54.3257	58.11	303.164	314.895	303.543	308.672	317.46	328.603	259.14	258.173
33	321.875	329.696	67.823	146.284	319.563	326.921	55.3769	57.227	305.014	315.61	302.66	307.958	319.268	328.14	256.029	261.453
33.25	320.614	333.018	64.333	148.176	321.833	329.654	54.9984	59.1611	304.341	317.544	303.248	308.252	320.025	330.495	256.617	263.345
33.5	322.632	328.855	64.3751	145.695	317.208	328.645	55.9235	57.7315	306.318	317.124	304.468	304.678	318.764	329.696	255.944	261.999
33.75	320.824	328.561	64.8376	145.948	318.512	326.374	54.7041	58.9089	302.113	314.391	301.44	308.714	318.974	330.495	254.473	263.051
34	319.815	328.477	71.1447	148.723	317.881	325.786	56.6803	56.5962	302.66	317.04	304.72	309.219	320.32	327.636	254.01	262.462
34.25	322.716	328.477	69.3787	149.269	318.596	327.173	58.3202	57.7736	301.398	314.685	303.374	308.252	319.983	328.098	259.939	261.158
34.5	320.656	326.459	67.865	151.456	315.778	326.879	58.9509	58.3202	302.029	312.373	306.486	306.864	319.016	330.453	255.818	264.564
34.75	318.175	329.108	67.2764	147.293	316.577	328.477	60.0021	59.2873	302.912	312.499	302.66	306.906	316.451	327.93	261.453	262.756
35	319.521	327.846	69.1265	151.834	315.694	328.603	59.2032	60.0862	300.725	311.7	303.122	308.714	318.175	328.098	256.996	263.009
35.25	319.016	330.663	70.0515	149.143	318.259	329.234	59.4134	62.2306	303.248	313.34	304.047	308.168	319.395	327.594	256.533	264.606
35.5	319.184	326.963	66.982	151.708	316.872	327.972	58.7827	62.3988	300.011	315.106	305.687	308.462	317.586	327.089	255.902	263.513
35.75	317.586	330.117	70.0515	149.354	316.83	327.636	59.918	60.8431	302.113	315.778	305.519	307.159	319.689	327.215	257.248	265.784
36	320.151	326.585	69.4208	148.344	314.307	327.468	59.3714	59.4555	302.155	312.667	303.753	308.21	319.815	327.215	260.864	264.354
36.25	318.427	327.678	67.6548	150.194	316.367	327.888	56.9326	60.759	303.669	314.096	306.023	309.766	318.68	328.561	257.542	264.648
36.5	318.89	328.351	69.9674	150.573	318.007	327.972	60.8851	59.8339	303.206	313.802	308.967	306.738	317.797	328.855	261.285	263.345
36.75	320.109	327.131	68.3276	146.452	317.208	328.393	59.4975	57.6895	301.566	313.129	308.588	307.495	318.722	327.762	261.032	264.186
37	319.689	331.799	70.4299	151.456	315.526	326.08	60.801	61.0953	302.617	313.129	306.486	310.522	318.469	327.762	258.509	267.003
37.25	319.941	327.257	69.2946	147.293	316.493	328.981	59.3293	59.876	301.02	311.237	306.906	311.994	319.352	326.963	257.795	264.27
37.5	321.161	330.705	68.1173	150.489	314.559	328.855	61.4738	61.2635	303.248	311.195	304.215	308.336	318.722	326.459	258.215	264.69
37.75	321.076	328.225	68.2435	148.008	316.83	326.122	59.6237	60.8431	302.491	311.447	306.402	310.649	319.016	327.72	261.831	264.732
38	319.815	328.098	70.0515	151.708	314.98	326.753	57.7315	62.4409	304.552	314.265	310.48	308.672	318.427	329.78	258.972	267.592
38.25	321.665	325.449	66.6877	149.269	316.325	326.795	57.3531	59.8339	304.383	312.751	305.813	310.733	318.932	328.056	260.444	264.018
38.5	323.011	329.234	75.6439	148.302	316.872	325.744	56.9747	62.1045	303.29	310.775	304.383	311.153	319.731	325.702	260.065	266.162
38.75	319.857	330.453	68.1173	149.522	316.073	328.225	58.3202	60.7169	303.837	313.298	305.056	308.252	321.076	332.808	261.285	263.807
39	321.455	329.15	67.1082	155.156	317.923	327.384	58.993	59.5396	301.692	315.106	308.252	309.597	320.698	327.384	256.954	264.606
39.25	320.866	328.981	71.1027	146.873	315.778	327.552	60.4646	61.8522	304.468	314.181	304.257	310.228	318.974	331.378	260.738	265.405
39.5	321.329	330.831	69.9674	149.354	314.895	326.879	64.0387	60.8431	303.711	313.087	302.912	311.195	318.554	326.879	261.915	264.859
39.75	320.908	327.72	67.7809	147.756	316.283	324.398	60.3805	60.5067	301.314	311.574	307.285	308.42	317.418	327.047	260.023	264.859
40	321.076	327.594	68.5798	146.915	316.703	328.267	67.3184	64.333	302.113	313.466	308.504	310.144	320.067	327.594	261.327	263.807
40.25	318.596	327.93	71.5652	147.882	314.391	322.8	59.1191	60.4646	302.617	312.961	303.29	313.213	320.614	330.243	261.116	264.606
40.5	320.866	328.393	71.4391	147.84	316.283	325.155	57.6474	68.2014	303.164	314.769	302.239	308.967	318.217	328.813	260.149	263.261
40.75	321.161	328.603	75.77	150.783	316.409	325.071	66.6036	59.4555	301.482	315.358	309.387	310.186	320.572	327.972	261.453	263.976
41	318.007	331	70.3458	152.843	316.115	326.374	63.5341	61.7261	301.104	313.466	309.976	310.06	320.067	331.841	260.317	265.195
41.25	321.161	328.645	67.6968	152.423	316.367	324.819	57.8577	67.9491	302.071	315.106	306.234	312.961	319.395	328.645	261.158	266.414
41.5	320.95	328.056	66.5615	148.176	318.091	324.314	58.6986	64.4171	302.029	315.442	306.906	314.139	319.773	330.033	259.266	264.564
41.75	321.875	331	65.5944	148.134	317.755	325.155	56.5542	58.3202	303.164	315.19	310.901	308.714	320.656	329.906	261.158	265.279
42	320.53	329.738	68.2014	150.321	316.661	325.449	61.5158	59.2032	303.122	312.793	309.261	312.246	318.091	331	261.453	266.162
42.25	321.034	327.426	67.1082	146.789	318.638	324.104	56.7224	56.7644	301.524	315.736	307.747	313.886	319.899	330.075	260.191	263.765
42.5	319.395	327.299	63.2398	147.335	315.106	323.894	63.7023	66.2252	304.215	312.499	308.883	313.508	320.824	329.57	264.69	264.859
42.75	319.352	328.098	63.0295	145.191	314.475	323.894	63.5341	57.0588	301.314	314.096	309.808	309.808	318.469	328.645	259.729	264.102
43	322.422	330.033	67.2343	146.747	317.124	325.954	54.9984	64.6274	301.524	312.667	312.373	312.961	321.665	329.444	260.065	266.625
43.25	320.614	326.164	65.216	143.046	314.685	322.884	56.0496	64.9637	301.777	314.223	308.378	314.475	320.067	327.972	263.261	263.681
43.5	319.31	323.81	67.3605	144.728	316.914	323.767	55.0825	55.545	303.711	310.312	310.817	314.181	318.806	329.906	261.243	265.658
43.75	320.278	330.075	68.706	149.942	317.25	326.711	55.0405	57.0588	302.155	310.817	313.76	312.12	319.941	327.173	259.897	267.339
44	320.866	326.332	63.9546	144.013	316.409	325.996	56.1337	55.1666	302.533	314.433	307.663	312.204	318.217	330.159	259.392	266.33
44.25	319.941	326.837	66.2672	144.981	317.923	326.122	54.9143	56.428	304.173	310.438	311.153	314.601	319.773	325.66	260.191	264.732
44.5	320.698	326.627	72.28	143.257	315.82	323.473	53.6949	56.9747	301.65	312.919	307.075	312.036	320.698	327.215	261.369	267.003
44.75	319.479	330.243	66.6456	143.13	316.031	325.618	56.5542	55.2507	304.047	312.709	310.943	311.532	320.404	327.93	260.738	267.171
45	320.488	327.426	63.2818	149.942	316.535	328.182	63.6182	54.4098	302.575	314.391	311.784	311.994	319.689	326.963	261.032	266.036
45.25	320.362	328.645	65.216	145.822	315.358	329.108	55.2087	57.0167	303.122	312.373	304.678	312.162	319.941	327.005	265.195	265.91
45.5	321.497	328.351	65.0899	145.737	317.502	330.201	56.7224	65.216	301.44	314.559	307.705	314.727	322.17	327.762	258.93	267.466
45.75	319.941	327.762	66.6036	147.041	317.586	327.636	57.311	58.2781	301.608	313.382	312.204	310.06	319.647	327.888	260.822	267.171
46	320.446	329.738	63.1136	146.242	318.301	328.897	56.0496	57.4372	304.804	311.321	312.12	313.802	319.857	327.131	260.948	265.826
46.25	319.395	328.098	72.8267	148.975	316.998	326.416	54.9984	58.3202	303.206	314.769	311.237	313.171	319.941	326.963	259.477	265.027
46.5	319.983	328.981	67.0661	146.662	315.106	328.225	64.0387	59.035	302.491	319.605	313.171	313.34	319.479	328.098	262.378	270.115
46.75	319.563	328.182	65.8888	150.825	317.25	328.182	63.4921	56.2178	304.005	315.148	310.775	314.769	320.53	329.78	263.513	266.12
47	319.899	328.729	67.823	144.686	315.863	327.762	62.2306	65.216	300.515	316.619	309.177	313.508	319.184	330.243	261.2	266.877
47.25	318.89	329.991	65.8888	144.476	317.586	324.735	56.0496	64.3751	302.87	314.139	306.57	311.447	319.815	328.309	261.999	267.129
47.5	318.932	327.804	68.5378	142.374	316.956	324.693	64.7114	64.4171	304.426	314.349	310.649	312.583	320.067	327.384	260.191	266.877
47.75	320.824	329.486	67.1502	145.191	316.577	326.963	52.6017	56.7224	304.636	314.937	311.532	310.607	319.941	329.023	264.354	265.658
48	320.32	326.711	63.7443	146.452	316.409	325.155	54.0734	64.7955	304.468	315.989	307.201	312.709	321.581	330.327	260.444	265.658

## Sheet: Fig 1I
Fig 1I
	GN02007+Cys R1	GN02007+Cys R2	GN02007 R1	GN02007 R2	GN02094+Cys R1	GN02094+Cys R2	GN02094 R1	GN02094 R2	GN02148+Cys R1	GN02148+Cys R2	GN02148 R1	GN02148 R2	W+Cys R1	W+Cys R2	W R1	W R2
0	12.6564	13.3712	36.3292	37.6748	10.9745	11.1006	36.6656	40.4499	11.6472	14.8849	10.9745	10.9745	10.9745	10.9745	10.9745	10.9745
0.25	13.8337	14.5485	36.4133	37.6748	10.9745	13.4132	37.6748	40.4499	11.1426	14.6326	10.9745	10.9745	10.9745	11.9416	10.9745	10.9745
0.5	10.9745	13.3291	34.6473	37.6748	10.9745	10.9745	43.9819	40.4499	10.9745	11.437	10.9745	10.9745	10.9745	10.9745	10.9745	10.9745
0.75	10.9745	10.9745	34.7735	36.6236	10.9745	12.1097	38.0532	40.7863	10.9745	13.7496	10.9745	10.9745	10.9745	10.9745	10.9745	10.9745
1	13.7496	14.2121	36.2451	36.9179	10.9745	12.1938	37.2122	49.7845	13.1189	18.1646	10.9745	11.0586	10.9745	11.8575	10.9745	10.9745
1.25	12.1518	13.6235	34.4371	36.0769	10.9745	10.9745	36.8759	43.5614	11.7313	12.4882	10.9745	10.9745	10.9745	10.9745	10.9745	10.9745
1.5	13.0348	13.4553	32.629	37.6327	10.9745	13.7076	31.4517	44.4024	10.9745	13.2871	10.9745	10.9745	10.9745	11.7313	10.9745	10.9745
1.75	10.9745	17.1555	36.9599	37.1702	10.9745	13.0768	38.0111	46.8832	13.2871	15.7679	10.9745	10.9745	13.3291	13.4973	10.9745	10.9745
2	14.3803	15.0951	33.47	33.8484	11.437	13.9598	38.768	42.7625	11.2267	15.852	10.9745	10.9745	12.0677	12.4461	10.9745	10.9745
2.25	13.4132	15.894	36.9599	37.0861	13.9178	18.501	40.9124	47.1355	14.128	17.8282	10.9745	10.9745	11.5211	11.9836	10.9745	10.9745
2.5	13.6235	18.1646	35.0258	40.4079	15.894	24.0933	45.4956	49.1538	10.9745	20.3931	10.9745	10.9745	10.9745	11.1847	10.9745	10.9745
2.75	18.6271	18.9215	39.2726	38.0952	18.6271	22.1592	56.0496	55.2507	17.3657	24.8082	10.9745	10.9745	12.1097	14.969	10.9745	10.9745
3	25.4809	25.9855	42.7205	37.8009	26.0275	28.3402	62.4409	54.4518	22.7899	29.7277	10.9745	10.9745	19.0476	19.7204	10.9745	10.9745
3.25	21.7807	28.2561	43.183	40.3238	33.9325	33.9746	60.9272	66.057	25.3127	32.0404	10.9745	10.9745	18.0805	18.9215	10.9745	10.9745
3.5	23.8831	36.8759	50.0788	44.2763	37.8009	41.9216	77.4099	67.9491	30.9471	39.1464	10.9745	10.9745	19.8886	26.2378	10.9745	10.9745
3.75	40.7863	42.9728	53.9052	47.4298	46.0423	52.1812	88.8048	71.1027	39.0203	45.9582	10.9745	10.9745	27.4151	37.1702	10.9745	10.9745
4	54.9564	57.3951	55.7553	52.5597	66.8979	81.2783	105.288	98.3917	52.2653	66.5195	10.9745	10.9745	37.6327	51.2141	10.9745	10.9745
4.25	61.0112	64.9217	67.1082	54.7041	90.4026	102.765	116.346	102.218	66.2252	75.6859	10.9745	10.9745	54.3677	66.7297	10.9745	10.9745
4.5	75.3495	80.0589	65.174	58.4884	123.494	139.178	144.854	120.761	81.8669	100.872	10.9745	15.1792	71.0607	94.9858	10.9745	10.9745
4.75	81.8669	105.245	77.2837	68.0753	162.599	166.761	160.16	133.417	119.5	138.715	10.9745	15.5997	102.512	134.132	12.1518	11.1006
5	129.927	133.88	101.84	66.1831	191.822	193.672	173.195	150.951	152.087	173.783	10.9745	10.9745	139.935	180.847	14.0439	15.3054
5.25	156.46	173.615	125.849	84.0114	215.957	215.999	185.052	161.421	184.674	207.127	20.6875	12.7405	182.613	221.465	16.4407	18.501
5.5	195.27	208.01	136.613	109.198	234.458	234.837	193.167	173.237	214.401	228.067	21.2761	16.8191	226.385	253.464	19.2999	21.0659
5.75	223.904	224.198	151.918	133.754	248.376	250.52	197.12	185.346	232.566	241.859	25.523	25.9014	259.434	270.871	22.4955	20.267
6	242.784	244.339	169.789	151.456	257.5	265.7	204.52	193.924	248.628	253.758	21.5284	27.9617	277.347	280.627	26.4901	19.8886
6.25	261.663	262.126	184.758	170.63	266.625	274.151	213.266	202.628	261.579	264.564	31.9142	29.8118	287.817	292.778	26.8264	24.3877
6.5	270.577	277.767	185.43	173.237	275.328	283.402	214.738	211.29	273.184	274.992	48.2708	27.8356	289.793	297.572	29.1811	28.6765
6.75	281.846	285.042	190.098	187.154	279.365	289.541	221.592	216.462	280.206	283.738	59.3293	35.278	291.769	302.828	33.6802	30.9471
7	287.186	298.034	198.171	191.359	283.738	292.442	224.072	219.531	284.243	286.765	85.9455	48.481	294.208	303.164	32.7131	31.5358
7.25	294.208	300.095	200.694	196.994	291.096	297.235	230.211	223.147	285.042	288.952	102.386	70.7243	294.376	304.215	34.6894	36.6236
7.5	296.394	308.042	206.749	203.763	295.469	305.561	233.617	227.478	288.868	299.296	106.171	92.9255	292.316	303.206	34.7314	33.1757
7.75	301.146	309.387	207.043	205.403	296.31	306.192	239.42	233.785	294.544	299.59	117.145	107.6	295.217	304.678	36.2451	35.1939
8	301.945	314.811	209.986	207.548	299.128	309.177	243.961	235.846	295.301	303.879	124.293	122.527	296.563	306.192	38.5578	37.0861
8.25	305.435	319.773	212.131	209.229	304.299	315.19	247.997	242.153	299.506	306.948	139.683	125.765	297.824	308.168	35.1939	36.8338
8.5	306.99	320.782	213.56	212.551	307.411	317.881	248.712	245.222	301.398	309.681	137.496	136.907	297.151	306.822	39.9033	38.81
8.75	309.261	322.842	216.63	213.182	309.387	322.17	252.791	248.628	300.095	310.607	145.737	154.694	299.17	310.522	38.1373	39.4828
9	310.522	322.8	218.228	215.368	313.928	322.8	253.001	253.8	304.005	315.4	155.619	171.891	300.599	311.447	39.3987	40.5761
9.25	314.139	323.852	221.97	217.387	314.643	324.44	258.089	256.575	301.566	315.82	163.355	181.142	299.884	312.877	39.3567	42.0898
9.5	311.91	325.449	225.292	222.348	311.868	323.557	258.93	256.239	303.08	316.241	175.381	185.557	300.263	310.649	39.651	43.183
9.75	313.676	327.972	228.824	224.745	315.778	324.693	263.555	260.57	305.351	316.409	171.134	182.445	302.702	314.223	44.024	41.8375
10	313.928	327.047	230.127	227.646	314.433	329.318	264.186	261.243	308	321.203	180.511	189.173	300.179	313.382	45.2434	41.4591
10.25	314.433	331.168	232.23	229.244	313.466	325.576	264.817	264.648	303.206	317.544	176.096	190.392	301.44	314.054	42.1739	44.9911
10.5	316.998	331.126	233.281	231.809	313.97	327.299	267.255	266.961	305.855	318.259	183.917	198.003	304.804	313.76	49.6163	46.5889
10.75	317.082	328.939	236.855	234.584	314.895	325.365	268.979	267.634	306.36	316.241	182.067	197.498	303.795	315.778	44.066	45.9161
11	316.914	331.42	239.167	235.93	314.895	325.029	273.647	272.217	305.224	319.521	189.509	207.211	301.734	313.34	45.2854	51.5085
11.25	315.526	331.462	239.167	241.396	315.022	328.519	272.259	271.586	302.786	319.058	189.635	205.74	304.762	315.61	49.9947	49.2799
11.5	318.091	330.958	241.522	243.078	316.788	327.299	274.025	275.665	306.948	318.175	193.42	212.173	305.603	316.872	49.1117	51.4244
11.75	317.586	329.78	241.06	240.05	315.694	328.603	274.319	274.193	305.435	315.905	195.27	211.29	306.023	317.292	51.0459	51.3403
12	318.343	332.471	242.447	244.045	316.367	328.771	277.935	277.137	304.846	319.016	198.003	215.074	305.897	315.778	49.8686	49.4902
12.25	318.175	328.813	247.493	245.853	315.652	329.276	279.113	277.893	305.098	318.343	199.558	218.102	305.645	316.83	48.1446	55.2507
12.5	315.736	329.15	251.067	248.923	316.199	325.87	281.846	280.963	307.663	318.133	200.357	220.751	307.285	317.418	53.9472	56.6803
12.75	318.722	330.747	251.824	248.923	313.129	327.594	283.528	283.36	305.098	319.647	201.198	224.367	304.72	317.629	53.779	57.5633
13	319.395	333.186	252.412	253.169	315.778	327.005	283.065	286.303	305.224	318.512	201.03	224.787	304.846	315.82	56.1337	57.6474
13.25	317.839	331.084	254.389	255.398	315.947	324.272	285.925	287.691	305.645	318.091	207.968	225.796	304.888	316.872	56.0917	59.1611
13.5	318.764	331.168	253.211	255.776	317.502	326.416	287.48	287.102	305.855	320.404	212.005	226.721	307.747	317.418	59.4134	57.6474
13.75	318.638	328.519	259.981	258.047	319.058	327.804	289.793	292.232	305.687	319.016	214.275	227.857	305.603	315.484	57.6895	61.5158
14	318.175	332.303	256.954	257.963	315.947	328.309	287.943	290.76	306.486	319.815	215.158	230.632	306.023	318.427	56.386	61.0533
14.25	318.217	332.177	260.317	262.798	318.848	330.537	289.583	295.385	307.537	319.184	218.942	236.518	306.654	315.947	58.8248	62.1465
14.5	318.091	331.378	256.996	261.369	316.367	328.813	291.895	292.484	307.453	318.848	219.111	237.317	308.378	317.881	59.4134	63.7443
14.75	319.647	331.336	262.798	261.663	316.872	326.921	292.316	291.054	307.243	317.713	217.513	239.378	305.939	317.965	59.2032	67.5286
15	319.31	332.177	264.648	263.387	318.722	327.426	289.499	296.731	305.687	318.512	216.756	239.756	303.921	319.142	63.7864	65.5524
15.25	319.226	330.958	264.27	264.186	315.905	326.08	291.475	294.166	304.131	320.614	220.33	242.447	306.318	318.806	65.5104	69.6731
15.5	318.343	329.234	262.966	265.447	316.073	326.459	293.829	296.899	305.897	317.839	225.292	243.288	308.168	318.932	67.1082	69.3787
15.75	317.671	332.682	265.658	266.835	318.343	328.897	294.712	297.866	307.747	317.334	223.442	246.4	307.789	318.007	67.5286	71.5652
16	319.184	332.766	264.396	270.787	317.46	329.065	293.914	297.698	306.402	319.016	227.226	244.592	305.645	319.437	66.982	76.0223
16.25	320.74	333.27	269.063	268.601	315.778	329.192	295.427	300.978	306.107	319.773	231.473	249.974	308.462	319.857	71.0607	77.494
16.5	318.512	333.775	272.722	270.451	316.872	329.15	294.881	299.296	306.486	318.764	235.089	250.394	307.958	318.469	69.9674	76.5689
16.75	318.385	332.135	272.89	272.848	316.283	328.14	299.548	298.749	306.318	318.722	233.575	253.632	309.303	319.352	70.8925	78.7974
17	319.899	334.069	272.553	274.866	316.451	326.669	298.665	297.53	306.065	315.694	233.323	253.253	307.327	320.74	78.6713	82.2874
17.25	319.689	333.985	273.562	275.959	316.703	328.771	295.89	300.936	307.579	319.941	239.294	256.365	308.925	319.815	78.6713	85.3989
17.5	319.899	334.406	274.488	277.095	319.731	329.065	298.118	301.398	306.99	317.755	237.696	254.094	306.57	318.049	83.4227	89.6457
17.75	321.581	331.757	276.127	276.548	316.409	330.327	299.254	301.861	305.603	317.629	237.528	254.977	308.504	318.638	84.558	89.7719
18	319.773	336.676	275.707	280.038	316.703	327.678	299.17	301.314	308.252	319.941	234.206	259.434	303.921	317.418	90.6128	92.9255
18.25	321.833	336.087	280.29	281.636	316.535	327.972	295.722	303.122	308.756	317.334	239.756	260.107	307.117	316.241	91.7481	98.8542
18.5	319.815	332.303	277.095	279.701	318.68	328.561	298.917	303.837	305.477	314.895	244.802	258.678	305.897	315.736	94.4812	100.242
18.75	320.193	334.742	277.389	281.131	315.148	326.753	298.917	302.029	307.663	319.058	240.05	262.378	305.309	318.764	97.2984	104.741
19	318.806	332.85	278.776	282.729	315.905	327.888	301.524	302.66	303.248	319.058	241.901	260.696	307.243	317.881	99.0644	110.207
19.25	321.034	336.214	278.104	283.191	319.899	327.342	300.599	303.711	304.636	317.46	247.955	262.083	308.21	317.965	105.456	110.628
19.5	319.016	333.102	281.594	284.663	318.596	327.299	301.692	301.945	305.603	318.259	243.372	262.966	307.915	320.32	107.264	114.58
19.75	317.923	333.186	279.701	285.462	314.096	326.879	302.113	302.113	305.939	319.731	249.637	262.546	309.892	315.82	108.693	118.112
20	320.362	333.06	282.771	284.453	315.652	325.407	297.698	305.182	306.99	319.352	246.694	263.387	308.378	319.479	114.118	122.863
20.25	317.124	332.051	282.855	282.687	316.746	326.038	301.02	304.552	305.645	317.965	248.292	263.513	306.612	316.451	113.949	124.798
20.5	317.671	335.289	282.308	286.471	315.905	328.393	299.422	302.575	304.888	317.166	253.127	266.919	308.084	318.806	117.439	126.648
20.75	320.572	331.925	283.612	288.826	317.881	324.482	300.389	303.711	308.252	317.544	249.595	267.592	308.336	320.404	119.626	131.82
21	319.016	331.799	281.425	286.892	316.283	324.693	302.113	302.744	307.159	316.914	250.1	264.396	306.276	318.049	126.269	132.114
21.25	318.764	330.579	281.299	289.036	315.863	327.005	302.281	305.056	309.471	317.881	247.871	267.213	306.234	318.89	129.129	133.207
21.5	318.469	332.009	283.57	290.171	318.175	327.51	305.519	305.561	308.883	319.142	252.791	269.526	309.009	319.689	131.105	134.805
21.75	318.259	332.724	282.519	288.321	317.082	328.182	299.632	303.627	307.831	320.025	254.515	265.826	307.537	319.016	134.427	138.673
22	318.512	334.027	286.429	290.508	315.652	326.332	301.945	305.813	309.219	320.572	251.656	269.526	308.925	316.409	136.445	143.383
22.25	319.016	333.691	284.747	289.541	316.283	323.137	305.519	304.089	310.27	320.698	254.473	267.592	308.42	319.352	136.781	143.215
22.5	319.268	331	284.663	290.213	317.418	328.098	300.851	304.846	309.051	320.74	254.893	271.376	313.213	319.563	140.103	145.191
22.75	319.437	330.033	285.756	291.307	317.755	327.93	300.936	307.831	307.411	318.301	252.202	267.844	307.873	319.142	143.593	148.597
23	318.343	332.093	284.789	294.755	317.713	330.663	300.851	305.519	309.555	320.151	255.987	273.605	309.471	319.1	145.611	152.843
23.25	317.923	331.714	287.606	290.255	316.83	330.285	303.921	307.621	309.429	319.521	253.59	269.021	310.27	319.352	149.858	155.955
23.5	319.184	332.303	285.294	291.265	316.241	329.023	304.552	303.5	308.294	319.226	254.599	271.04	305.519	319.815	148.891	155.829
23.75	318.596	331	289.288	291.895	317.124	329.57	301.819	304.93	308.462	317.208	259.056	271.586	308.546	316.367	153.012	158.015
24	320.572	330.537	286.135	292.568	319.605	328.687	301.945	304.72	307.831	317.713	256.743	273.983	305.224	317.544	152.045	160.706
24.25	318.469	333.523	286.85	293.535	318.68	329.108	302.87	305.098	308.21	318.259	259.308	269.568	309.135	320.992	157.973	158.562
24.5	319.016	331.714	287.522	292.148	318.385	328.309	299.716	303.332	308.756	317.544	258.509	276.548	308.126	317.376	160.244	160.79
24.75	317.755	331.042	287.438	295.638	318.89	329.948	304.215	305.014	308.336	319.857	263.639	274.908	309.219	320.488	161.842	164.407
25	320.025	333.817	286.261	292.358	317.629	328.897	302.239	303.543	306.906	317.124	260.654	277.978	308.336	318.554	161.337	167.224
25.25	320.151	332.555	288.868	292.736	316.83	329.234	303.753	305.645	305.855	319.521	260.36	276.464	305.098	320.572	165.752	174.372
25.5	318.343	334.069	287.27	296.689	316.83	330.789	302.407	306.612	307.705	321.455	261.579	274.656	306.906	317.839	166.887	171.387
25.75	318.385	331.462	288.616	294.712	317.629	327.93	303.038	306.99	308.336	318.722	264.606	275.749	307.243	318.217	168.948	175.171
26	318.343	331	288.279	294.628	317.502	329.948	301.272	304.552	303.332	323.599	266.288	275.833	304.215	318.343	173.321	173.195
26.25	320.488	333.607	288.489	295.217	316.788	330.327	304.131	304.594	308.588	320.572	264.228	276.296	307.159	317.713	174.961	178.493
26.5	320.95	330.201	288.994	296.352	319.268	330.075	302.996	304.173	310.901	318.049	262.168	278.482	309.471	319.941	174.708	181.142
26.75	319.605	331.294	288.868	296.016	316.872	329.444	304.636	305.351	306.402	320.278	269.358	274.782	308.588	319.31	177.61	180.427
27	318.301	333.102	290.592	294.965	316.241	328.056	304.257	305.477	309.681	318.301	264.396	279.365	307.411	317.923	180.973	181.772
27.25	322.38	333.396	288.531	296.773	317.04	328.729	302.702	306.023	309.724	319.983	264.943	276.632	307.537	319.521	182.571	186.608
27.5	320.614	330.874	289.877	294.376	319.352	328.645	304.93	305.981	306.78	321.413	262.882	276.59	308	317.46	184.547	182.361
27.75	319.142	333.06	290.003	295.133	318.343	328.939	303.795	304.005	308.378	317.586	266.919	277.893	310.985	319.521	187.911	189.972
28	319.1	332.513	290.928	295.974	315.989	331.168	302.786	307.032	309.093	319.647	266.709	274.992	306.948	318.848	184.127	187.154
28.25	320.572	330.621	289.877	298.245	318.722	332.429	303.122	306.276	307.747	320.866	270.535	280.5	309.471	320.488	188.71	189.383
28.5	320.74	332.808	289.583	296.941	317.376	328.477	304.257	304.089	309.724	318.596	267.886	281.215	309.681	320.362	188.416	197.414
28.75	319.941	331.042	290.802	297.151	318.217	329.108	305.435	305.939	306.738	321.203	269.105	276.926	309.934	320.488	191.233	199.18
29	320.614	331.336	289.709	297.067	318.68	329.991	303.08	304.72	309.892	319.268	267.76	281.72	307.873	319.899	189.593	196.615
29.25	322.086	332.135	290.045	298.455	317.586	327.384	302.575	307.075	308.925	319.899	268.559	279.029	309.093	318.049	192.494	199.306
29.5	318.596	332.682	291.012	296.941	316.115	330.831	300.851	303.879	308.63	318.469	269.358	277.978	308.252	321.665	194.807	194.176
29.75	318.764	333.144	291.643	297.151	317.208	331.672	302.323	305.645	305.393	319.563	266.919	278.945	308.504	321.034	197.246	199.937
30	319.815	331.378	288.868	299.674	317.629	329.36	301.903	305.266	309.555	319.605	269.105	278.987	307.705	319.395	195.648	207.211
30.25	319.983	333.733	291.223	297.614	316.872	328.561	305.771	307.201	308.294	319.437	271.628	279.996	307.663	320.404	200.61	199.685
30.5	322.254	332.219	292.442	298.707	319.352	330.579	304.72	303.921	309.85	319.268	269.147	281.804	311.49	319.521	198.886	208.641
30.75	320.488	333.481	292.904	296.941	316.451	327.215	305.687	306.276	307.873	318.385	266.246	277.389	309.808	320.235	200.862	201.367
31	322.128	332.009	294.208	295.974	316.998	327.594	304.846	308.504	306.234	319.184	271.796	281.51	311.069	319.605	203.427	205.992
31.25	319.352	334.237	295.89	298.875	318.091	326.921	303.921	308.336	308.42	318.68	268.264	278.861	309.639	320.278	201.577	203.175
31.5	319.1	332.555	295.806	298.623	318.974	327.047	304.299	307.621	309.429	318.89	272.511	280.332	307.789	321.665	205.361	208.01
31.75	320.151	333.102	292.232	299.632	317.502	330.285	304.972	308.504	309.051	323.221	272.259	278.146	307.579	320.614	208.515	213.687
32	318.89	330.285	292.358	296.479	317.292	327.468	303.248	307.537	309.555	320.32	270.535	278.692	309.051	321.875	210.911	209.187
32.25	319.563	330.705	293.745	298.076	316.409	328.225	304.552	307.663	310.144	320.782	268.138	278.692	308.63	320.614	211.332	215.831
32.5	323.095	333.228	293.661	298.623	317.713	327.468	306.276	307.915	308.378	320.488	272.007	279.113	310.817	320.067	207.884	218.606
32.75	319.941	329.57	292.862	298.539	315.19	328.981	304.762	309.345	305.266	319.184	271.25	279.828	305.855	320.614	213.056	217.008
33	319.731	331.084	293.367	298.245	316.956	330.663	303.248	306.738	311.321	320.151	272.427	280.332	306.234	320.95	214.906	219.237
33.25	319.479	333.985	295.638	298.076	318.301	329.822	304.762	307.327	309.051	320.992	270.283	280.584	309.724	320.446	214.359	213.771
33.5	319.184	332.513	293.956	298.371	317.208	329.276	306.528	305.519	310.396	319.268	272.848	278.23	308.252	321.118	216.041	217.723
33.75	318.554	329.906	295.259	299.338	318.512	330.075	302.996	308.504	309.303	321.749	269.274	277.809	309.808	320.782	216.672	221.507
34	318.68	332.766	294.628	300.936	319.058	329.948	307.453	308.841	309.85	320.235	270.703	282.182	308.588	318.343	219.237	217.849
34.25	319.563	334.448	300.851	300.137	316.157	327.342	307.159	310.06	310.438	319.941	269.021	279.744	308.588	319.142	217.008	217.513
34.5	316.83	329.318	294.797	300.137	318.806	327.888	305.939	308.967	305.981	319.479	273.52	281.047	306.78	319.689	218.48	219.531
34.75	321.329	333.27	301.566	300.851	318.469	329.023	308.672	311.868	308.546	320.656	273.352	277.851	310.607	320.278	218.48	223.273
35	318.301	331.042	296.1	303.038	316.241	327.636	308.546	312.541	309.261	320.446	269.736	277.935	308.21	320.992	222.054	223.694
35.25	318.764	332.724	299.926	301.734	317.965	328.519	307.789	311.91	308.294	319.058	276.169	277.767	306.696	321.791	221.76	220.793
35.5	318.175	330.495	300.809	297.992	318.974	326.627	307.327	311.447	310.06	320.488	272.091	280.122	309.429	318.932	220.919	226.343
35.75	321.245	333.438	301.44	300.221	317.376	329.78	307.159	312.373	310.396	320.109	273.226	277.809	308.841	321.245	221.928	225.628
36	318.469	330.621	301.734	302.071	317.376	330.117	308.546	310.985	309.597	321.665	269.694	278.272	308.588	319.521	220.624	226.427
36.25	318.89	329.948	301.566	306.234	317.502	329.612	309.976	311.405	307.705	321.287	277.641	282.561	308.42	321.118	223.442	225.081
36.5	320.614	332.303	302.617	306.36	318.764	332.429	309.387	311.237	308.756	323.557	272.89	277.347	308.756	319.184	223.862	222.264
36.75	320.656	330.537	302.407	301.903	318.89	331.967	310.48	310.649	307.537	322.927	274.445	279.786	307.453	317.923	226.511	223.82
37	318.175	332.009	301.482	308.504	318.512	328.771	307.411	310.649	307.663	322.506	272.385	283.318	310.607	318.68	225.502	228.487
37.25	318.806	330.075	297.446	303.753	317.25	330.495	311.447	310.775	306.149	321.118	273.815	281.383	309.261	319.563	225.25	230.926
37.5	320.53	333.565	302.407	305.729	317.923	332.051	312.373	310.396	307.201	318.848	275.16	278.272	310.228	318.596	227.268	229.286
37.75	317.881	330.453	297.656	307.117	317.671	329.444	309.387	313.213	307.831	320.992	271.881	281.636	307.117	318.343	231.347	229.707
38	318.091	332.345	301.608	303.08	319.058	328.182	310.985	312.457	308.42	320.908	272.469	278.356	306.318	320.025	228.95	231.094
38.25	318.343	330.663	300.683	304.678	316.325	328.14	311.658	313.003	306.149	320.109	276.001	281.804	308.925	319.1	230.968	233.827
38.5	320.908	331.672	303.543	303.921	317.04	330.537	309.513	314.559	307.747	320.404	277.221	279.365	310.649	318.932	228.908	233.449
38.75	320.698	331.294	299.674	303.795	318.554	330.243	308.42	312.541	309.555	320.278	276.884	278.356	311.49	319.941	227.394	236.266
39	319.983	332.808	303.248	306.864	318.932	330.369	310.817	312.919	308.378	323.179	274.824	279.491	309.051	319.815	229.412	232.65
39.25	319.058	332.177	300.515	304.468	315.989	328.435	310.817	312.625	309.513	320.362	275.371	278.608	309.597	317.881	228.571	229.034
39.5	319.479	333.102	301.482	303.627	316.157	328.771	311.658	313.213	310.144	320.908	275.791	281.93	310.817	317.586	230.548	231.599
39.75	319.016	329.36	303.963	304.51	319.016	327.762	309.892	313.213	310.607	320.278	277.641	277.978	310.102	318.638	230.674	232.524
40	319.016	333.481	301.777	307.579	318.007	328.813	313.928	312.373	309.892	319.563	277.179	278.987	310.859	319.437	230.127	239.672
40.25	316.914	334.111	295.091	304.173	318.049	329.991	310.186	313.802	310.691	322.001	276.043	280.753	308.756	321.203	231.01	231.094
40.5	320.53	332.429	301.398	303.332	316.577	330.369	309.681	314.475	310.228	319.058	277.683	277.431	307.831	317.292	232.608	230.968
40.75	319.479	331.714	303.879	304.51	318.596	330.327	311.658	313.129	309.009	318.932	275.875	276.716	310.649	319.689	233.659	236.308
41	320.698	333.312	303.08	306.864	317.208	328.225	309.639	314.265	310.564	320.235	274.572	278.734	307.285	321.245	232.902	235.593
41.25	321.875	332.135	300.978	309.471	318.259	331.21	311.447	314.349	310.564	322.338	277.221	279.617	309.766	320.53	234.71	234.038
41.5	320.278	333.354	301.65	306.654	318.175	327.846	312.12	313.045	309.681	320.067	276.506	277.809	309.513	321.245	232.398	234.668
41.75	322.548	333.354	301.062	306.318	318.091	329.023	307.159	312.793	309.724	322.674	271.586	279.155	310.649	319.647	233.869	234.71
42	319.899	331.378	299.17	308.42	317.502	327.846	313.76	313.171	311.994	320.992	275.707	278.314	309.766	321.581	231.22	234.921
42.25	321.034	333.691	308.967	302.828	319.058	327.762	310.438	311.237	308.672	321.413	274.908	279.996	310.817	320.025	232.23	244.844
42.5	319.899	330.663	294.923	306.528	316.746	330.243	313.171	313.844	308.967	321.329	275.875	281.972	306.906	319.479	235.131	241.018
42.75	318.89	332.64	303.585	309.513	316.746	329.023	310.564	315.19	308.084	320.992	275.118	277.473	310.27	320.95	234.038	234.879
43	318.722	330.789	297.614	303.374	317.755	330.075	307.747	315.905	312.583	320.235	274.908	279.996	308.967	321.371	235.677	245.937
43.25	318.301	330.159	293.829	307.495	317.544	326.879	312.246	314.601	310.607	319.689	270.829	278.861	307.789	319.899	237.359	235.888
43.5	318.554	329.318	301.608	307.747	317.586	329.486	310.691	313.634	308.462	320.362	273.731	279.87	307.831	316.325	235.972	237.233
43.75	319.352	331.714	298.329	301.819	317.502	329.192	309.681	312.583	308.084	322.632	273.52	276.926	310.438	321.371	237.443	239.252
44	319.857	331.504	300.221	306.528	320.025	332.597	311.574	316.451	310.438	323.515	276.59	277.599	308.252	322.422	238.074	236.939
44.25	318.89	330.117	299.254	302.071	316.619	329.36	310.102	312.919	308.672	320.404	274.698	281.215	306.528	319.647	236.687	240.849
44.5	318.427	331.799	301.65	306.906	317.502	328.729	312.877	312.457	308.63	321.581	276.842	277.809	307.075	318.259	237.107	239.546
44.75	319.058	331.588	300.809	307.453	318.469	330.411	311.279	314.349	310.564	319.983	272.974	278.566	307.369	320.908	238.032	238.789
45	319.352	330.831	301.146	309.555	318.217	331.546	310.691	319.521	310.943	320.908	274.572	277.683	305.561	317.25	238.411	238.495
45.25	319.899	331.63	297.95	301.777	319.142	333.018	312.625	319.563	306.864	320.824	274.824	278.02	308.756	319.058	237.107	239.462
45.5	321.833	329.906	300.347	305.981	318.469	330.285	309.85	314.475	310.186	323.263	274.361	282.014	308.883	319.689	237.443	242.111
45.75	320.992	332.219	301.566	307.537	318.68	333.144	313.55	314.139	313.256	322.254	277.935	277.851	309.051	318.932	238.999	239.252
46	320.151	332.597	300.389	305.855	319.31	330.621	308.21	315.064	310.354	321.329	276.464	278.44	310.733	318.638	241.228	238.621
46.25	319.605	331.588	307.075	307.285	319.815	329.78	310.438	314.811	311.363	325.281	275.959	278.861	306.444	319.1	239.672	240.639
46.5	320.404	334.49	299.8	303.543	321.118	331.925	315.736	312.12	312.877	319.605	275.875	283.528	308.378	317.629	241.144	245.517
46.75	320.025	330.243	301.23	309.303	317.923	330.117	315.4	313.928	310.396	322.254	276.043	278.44	304.426	319.268	240.429	240.008
47	318.932	329.444	298.581	307.327	317.502	330.789	314.139	316.788	309.387	323.179	278.44	279.323	308.714	319.058	238.915	244.171
47.25	318.259	332.892	297.235	304.678	319.857	329.612	312.919	315.905	309.093	322.464	275.371	276.926	308.252	319.437	238.915	245.895
47.5	318.596	331.546	297.698	305.939	318.091	330.369	312.12	316.703	311.069	322.59	275.791	278.903	307.537	319.689	239.041	240.891
47.75	320.866	331.588	300.305	306.696	317.713	328.561	311.952	314.811	310.228	322.38	277.851	276.674	306.023	320.362	241.144	240.303
48	320.572	329.864	297.782	304.594	318.932	330.537	312.919	318.554	312.246	323.767	277.347	278.776	309.261	318.469	241.816	240.723

## Sheet: Fig 2
	Value 1	Value 2	Avg
RpoS	-21.6448	-21.7095	-21.6771
Translation	-16.1117	-22.2322	-19.172
GadXW	-17.9539	-18.0297	-17.9918
Cysteine-1	-13.3502	-13.3891	-13.3697
RpoH	-12.2822	-14.1098	-13.196
Lysine/T2SS	-10.0164	-10.8369	-10.4266
DhaR	-10.2866	-10.4173	-10.352
pts KO	-10.1281	-10.3049	-10.2165
Microaerobic	-9.47125	-10.9596	-10.2154
Fnr-1	-9.55172	-10.1744	-9.86308
Arginine	-8.53828	-10.5553	-9.54681
Histidine	-8.9795	-9.83743	-9.40847
RpoE	-8.2811	-9.38394	-8.83252
Glutarate	-7.90504	-8.5295	-8.21727
NDH-1	-7.46256	-8.53256	-7.99756
Isc System	-7.52947	-8.06936	-7.79941
Leucine	-7.66373	-7.71102	-7.68737
Glutamine	-6.89566	-8.02358	-7.45962
LPS	-6.8403	-7.02815	-6.93422
cyoB/ndh/nuoB KO-1	-6.45449	-7.10977	-6.78213
GadX	-6.71896	-6.79585	-6.7574
Phage Shock	-5.94194	-7.11725	-6.52959
cyoB/ndh/nuoB KO-2	-6.41591	-6.42413	-6.42002
Thiamine-1	-6.36344	-6.41743	-6.39044
pgi KO	-5.6967	-6.47549	-6.0861
Fnr-3	-5.78771	-5.98085	-5.88428
Purine	-5.243	-6.52431	-5.88366
Leu/Val/Ile	-5.39663	-5.83329	-5.61496
tpiA KO	-5.05531	-5.63691	-5.34611
N Reduction	-5.11699	-5.52318	-5.32008
Ferric Citrate	-5.16199	-5.18825	-5.17512
Suf System	-4.56215	-5.72787	-5.14501
Lrp	-4.49005	-5.62627	-5.05816
Curli-2	5.86922	4.7346	5.30191
Thr/Ser-2	5.60748	5.28766	5.44757
Propionate	5.84009	5.06145	5.45077
Efflux Pump	5.84429	5.24905	5.54667
Quorum Sensing	5.71456	5.59794	5.65625
Sugar Diacid	6.19095	5.87367	6.03231
Nitrogen	6.49405	5.92414	6.20909
Xylose	7.02185	6.63257	6.82721
Flagella	7.29874	6.60814	6.95344
Crp-2	7.81877	6.35335	7.08606
Acetate	8.49305	6.86177	7.67741
Sorbitol	8.0383	7.47582	7.75706
Thr/Ser-1	8.02197	7.89164	7.95681
Gluconate	8.78413	8.77914	8.78163
malE OE	9.67423	9.14588	9.41006
YgbI	10.2303	9.72106	9.97568
Rhamnose	10.0086	9.95563	9.98211
FlhDC-1	10.2147	9.8548	10.0348
Curli-1	10.1453	9.98994	10.0676
Cytochrome c	10.3225	10.1965	10.2595
Phosphate-2	11.2916	11.2646	11.2781
Sulfoquinovose	11.3575	11.3419	11.3497
Tryptophanase	11.7981	11.5685	11.6833
pts ALE	11.9888	11.8945	11.9416
Fur-1	12.9272	11.2117	12.0695
EvgA	12.4777	12.4465	12.4621
PlaR	14.116	13.2606	13.6883
Capsule	14.1991	13.7965	13.9978
Crp-1	14.5509	13.4929	14.0219
YgeV	14.403	13.663	14.033
Oxidoreductase	14.6623	13.9751	14.3187
YcjW	14.7645	14.2871	14.5258
FliA	15.1235	14.6959	14.9097
PaaX	16.4056	14.5489	15.4773
FucR/AllR/AraC	16.7142	16.6458	16.68
nquinone ALE 3	20.5462	18.0227	19.2845
FlhDC-2	22.4821	19.7982	21.1401
gcvB	28.4236	26.877	27.6503

[truncated: 4 more sheets: Fig 3, Fig 4, Fig 5, Fig 6]
